# Supplementary material for: Transformer Decoder Learns from a Pretrained Protein Language Model to Generate Ligands with High Affinity
Source: J Chem Inf Model. 2025 Jan 28;65(3):1258–77. doi: 10.1021/acs.jcim.4c02019 (PMC12524004; doi:10.1021/acs.jcim.4c02019)
Supplement: Supplementary file 7 [file ci4c02019_si_007.xlsx]

## Sheet: TE1
uniprot	smiles	complex_score	qed	sa
P42685	Cc1cc(Nc2ncc(C(=O)Nc3c(C)cccc3Cl)s2)nc(C)n1	0.997156	0.702973	2.43589
O14757	COc1cc(N2CCN(C)CC2)ccc1Nc1ncc2c(n1)-c1c(c(C(N)=O)nn1C)CC2	0.971527	0.604714	2.75498
P07948	Cn1c(=O)c(-c2c(Cl)cccc2Cl)cc2cnc(Nc3ccc(N4CCN(C(C)=O)CC4)cc3)nc21	0.962355	0.417258	2.56981
P41145	CCC(CC)(O)C1CC23CCC1(OC)C1Oc4c(O)ccc5c4C12CCN(CC1CC1)C3C5	0.959801	0.677068	6.45231
Q16816	CCNC1CC2OC(C)(C1OC)n1c3ccccc3c3c4c(c5c6ccccc6n2c5c31)C(=O)NC4	0.959203	0.391313	4.98413
P41145	COC12CCC3(CC1COCc1ccc(Cl)cc1)C1Cc4ccc(O)c5c4C3(CCN1CC1CC1)C2O5	0.958259	0.522111	6.14751
P16234	CNC(=O)c1cc(-c2ccc(NC(=O)Nc3cc(C(C)(C)C)on3)cc2)ccn1	0.95701	0.619769	2.39858
P08913	COc1ccccc1N1CCN(CCCCCNC(=O)c2ccc(-c3ccccc3)cc2)CC1	0.956008	0.431175	1.95635
P13631	CC(C=CC1=C(C)CCCCC1(C)C)=CC=CC(C)=CC(=O)O	0.955091	0.499431	3.06169
P07947	COc1cc(Nc2c(C#N)cnc3cc(OCCC4CC4)c(OC)cc23)c(Cl)cc1Cl	0.95057	0.423828	2.54645
P30291	CNC1CC2OC(C)(C1OC)n1c3ccccc3c3c4c(c5c6ccccc6n2c5c31)C(=O)NC4	0.949697	0.405842	4.95366
P07947	COc1cc(Nc2c(C#N)cnc3cc(-c4ccc(S(=O)(=O)N5CCOCC5)cc4)ccc23)c(Cl)cc1Cl	0.949609	0.310561	2.60496
P16234	CN1CCN(CCCNc2ncc3cc(-c4ccc(NC(=O)Nc5cc(C(C)(C)C)on5)cc4)ccc3n2)CC1	0.946874	0.258148	2.73538
P41145	CN(C)C(=O)C(CC1CCCCC1)C(=O)OC1CCC2(O)C3Cc4ccc(O)c5c4C2(CCN3CC2CC2)C1O5	0.943722	0.394358	5.72364
P41145	CN(C(=O)Cc1ccc(Cl)c(Cl)c1)C1CCC2(O)C3Cc4ccc(O)c5c4C2(CCN3CC2CC2)C1O5	0.943722	0.587688	5.3105
P13631	CC(C=CC1=C(C)CCCC1(C)C)=CC=CC(C)=CC(C)=CC(=O)O	0.943266	0.439557	3.27993
P16234	COc1cc2c(N3CCN(C(=O)Nc4ccc(OC(C)C)cc4)CC3)ncnc2cc1OCCCN1CCCCC1	0.942157	0.344053	2.5562
Q9GZQ6	COc1ccc2c(CC(=O)N3CCN(Cc4ccc5ccccc5c4)CC3)c[nH]c2c1	0.941771	0.533052	2.13324
O60341	CNC1CC2OC(C)(C1OC)n1c3ccccc3c3c4c(c5c6ccccc6n2c5c31)C(=O)NC4	0.940893	0.405842	4.95366
Q13639	c1ccc(OCCNCC2COC(c3ccccc3)(c3ccccc3)O2)cc1	0.94011	0.604935	2.72903
P34969	COc1cccc(OC)c1OCCNCC1COc2ccccc2O1	0.939594	0.742133	2.58286
P07947	CCn1c(=O)c(-c2c(Cl)cccc2Cl)cc2cnc(Nc3ccc(C)c(OCCN)c3)nc21	0.939512	0.375737	2.6287
P07947	COc1cc(Nc2c(C#N)cnc3cc(-c4ccc(CN5CC(O)C(O)C5)s4)ccc23)c(Cl)cc1Cl	0.937156	0.299268	3.58055
P16234	Cc1n[nH]c2nccc(-c3ccc(NC(=O)Nc4cc(C(C)(C)C)on4)cc3)c12	0.936827	0.462646	2.67014
P16234	Cc1ccc(NC(=O)Nc2ccc(-c3ccc(NC(=O)Nc4cc(C(C)(C)C)on4)cc3)cc2)cc1	0.936156	0.239919	2.25482
P41145	CCC(CC)C(C)C(=O)OCC1CC23CCC1(OC)C1Oc4c(O)ccc5c4C12CCN(CC1CC1)C3C5	0.935401	0.447153	6.57095
Q96KQ7	CNC1CC2OC(C)(C1OC)n1c3ccccc3c3c4c(c5c6ccccc6n2c5c31)C(=O)NC4	0.934215	0.405842	4.95366
P41145	CCOC12CCC3(CC1CNC(=O)C(C)(C)C)C1Cc4ccc(O)c5c4C3(CCN1CC1CC1)C2O5	0.933189	0.621264	6.39563
P28223	COc1cccc2c1CCC1CN(C)CC1C2=O	0.932432	0.757654	3.09721
P35462	COc1cc(CC2CCN(C)CC2)ccc1CC1CCN(CCCCNC(=O)c2ccccc2)CC1	0.931729	0.447263	2.37548
P42685	COc1cc(Nc2c(C#N)cnc3cc(-c4ccc(CN5CCOCC5)s4)c(OC)cc23)c(Cl)cc1Cl	0.931701	0.270782	2.82155
P07948	Cc1nc(Nc2ncc(C(=O)Nc3c(C)cccc3Cl)s2)cc(C)n1	0.931666	0.702973	2.43589
P08913	O=C(CCCN1CCC(c2noc3cc(F)ccc23)CC1)Nc1ccc(C(F)(F)F)nc1	0.931378	0.536696	2.58368
P09769	Cc1nc(Nc2ncc(C(=O)Nc3c(C)cccc3Cl)s2)cc(N2CCN(CCO)CC2)n1	0.92941	0.465717	2.64976
P42685	Cc1nc(Nc2ncc(C(=O)Nc3c(C)cccc3Cl)s2)cc(N2CCN(CCO)CC2)n1	0.92941	0.465717	2.64976
P07948	Cn1c(=O)c(-c2c(Cl)cccc2Cl)cc2cnc(Nc3ccc(N4CCNCC4)cc3)nc21	0.92886	0.448706	2.58413
Q9GZQ6	CN1CCCC1Cc1nc2cc(CN(C)C(=O)C(C)(C)c3ccccc3)ccc2[nH]1	0.928746	0.671894	3.05319
Q9GZQ6	COc1ccc(CC(=O)N2CCC(NCC3CC3)C2)cc1-c1ccccc1	0.928665	0.817481	2.53722
P35462	CCCN1CCC(COC(=O)c2cc3ccccc3o2)CC1	0.928469	0.789566	2.11491
P08173	CCN1CCC(OC(=O)c2ccccc2-c2ccccc2)CC1	0.927226	0.799703	1.84949
P28222	CCN(CC)C(=O)C1C=C2c3cccc4[nH]cc(c34)CC2N(C)C1	0.927172	0.943209	3.56896
P09769	COc1cc(Nc2c(C#N)cnc3cc(OCCCN4CCCCC4)c(OC)cc23)c(Cl)cc1Cl	0.926969	0.329192	2.56449
P09769	COc1cc(Nc2c(C#N)cnc3cc(OCCCN4CCCC4)c(OC)cc23)c(Cl)cc1Cl	0.925871	0.358358	2.54789
P16234	COCCOc1cc2ncnc(Oc3ccc(NC(=O)Nc4cc(C(C)(C)C)on4)c(Cl)c3)c2cc1OC	0.925698	0.243421	2.77518
P34947	CCNC1CC2OC(C)(C1OC)n1c3ccccc3c3c4c(c5c6ccccc6n2c5c31)C(=O)NC4	0.925585	0.391313	4.98413
P16234	COc1cc2c(N3CCN(C(=O)Nc4cc(C(C)(C)C)on4)CC3)ncnc2cc1OCCCN1CCCCC1	0.925341	0.40386	2.78869
P08173	Cc1cccc(C[N+]23CCC(CC2)C(OC(=O)C2(C4=CC=CC4)CCCCCC2)C3)n1	0.924512	0.369348	4.57854
P16234	COc1cc2c(N3CCN(C(=O)Nc4ccc(OC(C)C)cc4)CC3)ncnc2cc1OCCCN1CCN(C)CC1	0.923947	0.361231	2.61532
P30291	CCNC1CC2OC(C)(C1OC)n1c3ccccc3c3c4c(c5c6ccccc6n2c5c31)C(=O)NC4	0.923534	0.391313	4.98413
P16234	CC(C)(C)c1cc(NC(=O)Nc2ccc(-c3ccc(OCCN4CCOCC4)cc3)c(C(N)=O)c2)no1	0.923441	0.418277	2.57189
P28223	COc1cccc(OC)c1OCCNCC1COc2ccccc2O1	0.923423	0.742133	2.58286

## Sheet: TE2
uniprot	smiles	complex_score	qed	sa
Q00532	CC1CN(c2ccc(Nc3ncc4c(n3)-c3c(c(C(N)=O)nn3C)CC4)cc2)C1	0.987482	0.70974	2.71167
P08631	CCN1CCN(c2ccc(Nc3ncc4c(n3)N(C)C(=O)N(c3cc(NC(=O)c5cccc(C(F)(F)F)c5)ccc3C)C4)cn2)CC1	0.985526	0.255378	2.98376
P15735	CNCC1CC2OC(C)(C1OC)n1c3ccccc3c3c4c(c5c6ccccc6n2c5c31)C(=O)NC4	0.979636	0.396042	5.03866
Q00532	CC1CN(c2ccc(Nc3ncc4c(n3)-c3c(c(C(N)=O)nn3C)CC4)cc2)CCO1	0.979275	0.665614	3.19661
O96013	COc1cc(N2CCN(C)CC2)ccc1Nc1ncc2c(n1)N(C)c1ccccc1C(=O)N2C	0.977795	0.636754	2.58438
P06241	COc1cc(Nc2c(C#N)cnc3cc(-c4ccc(CN5CCOCC5)s4)ccc23)c(Cl)cc1Cl	0.972804	0.301254	2.71114
Q06187	CCn1c(=O)c(-c2c(Cl)cccc2Cl)cc2cnc(Nc3ccc(N4CCNCC4)cc3)nc21	0.96997	0.408824	2.61337
O96013	CCC(C)C1(O)CC2OC1(C)n1c3ccccc3c3c4c(c5c6ccccc6n2c5c31)C(=O)NC4	0.968105	0.360304	5.07549
P29322	CCN1CCN(c2ccc(Nc3ncc4c(n3)N(C)C(=O)N(c3cc(NC(=O)c5cccc(C(F)(F)F)c5)ccc3C)C4)cn2)CC1	0.966834	0.255378	2.98376
P15735	COc1cc(N2CCN(C)CC2)ccc1Nc1ncc2c(n1)-c1c(c(C(N)=O)nn1C)CC2	0.965004	0.604714	2.75498
Q16513	CNCC1CC2OC(C)(C1OC)n1c3ccccc3c3c4c(c5c6ccccc6n2c5c31)C(=O)NC4	0.963487	0.396042	5.03866
Q8IW41	CNC1CC2OC(C)(C1OC)n1c3ccccc3c3c4c(c5c6ccccc6n2c5c31)C(=O)NC4	0.962852	0.405842	4.95366
Q2M2I8	COc1cc(N2CCN(C)CC2)ccc1Nc1ncc2c(n1)N(C)c1ccccc1C(=O)N2C	0.962719	0.636754	2.58438
Q8WXR4	CC(C)Oc1cccc(Nc2ncc(C(F)(F)F)c(NC3CCC(C(N)=O)CC3)n2)c1	0.961998	0.590259	2.5551
Q96PF2	CNCC1CC2OC(C)(C1OC)n1c3ccccc3c3c4c(c5c6ccccc6n2c5c31)C(=O)NC4	0.957298	0.396042	5.03866
Q9P2K8	CNC1CC2OC(C)(C1OC)n1c3ccccc3c3c4c(c5c6ccccc6n2c5c31)C(=O)NC4	0.956582	0.405842	4.95366
Q9H093	COC1CCN(c2ccc(Nc3ncc4c(n3)-c3c(c(C(N)=O)nn3C)CCN4C)cc2)C1	0.955324	0.608662	3.35995
Q00532	COC1C(C)C(O)CN(c2ccc(Nc3ncc4c(n3)-c3c(c(C(N)=O)nn3C)CC4)cc2)C1	0.953929	0.520532	3.90732
P30542	CCN(C)S(=O)(=O)c1ccc(CCCn2ncc3c2nc(N)n2nc(-c4ccco4)nc32)cc1	0.953493	0.357669	2.8393
P36888	COc1cc2ncnc(Oc3ccc(CC(=O)Nc4ccc(F)cc4)c(F)c3)c2cc1OC	0.952937	0.430514	2.27417
Q2M2I8	COc1cc(N2CCN(C)CC2)ccc1Nc1ncc2c(n1)-c1c(c(C(N)=O)nn1C)CC2	0.951638	0.604714	2.75498
P21127	CNC1CC2OC(C)(C1OC)n1c3ccccc3c3c4c(c5c6ccccc6n2c5c31)C(=O)NC4	0.950778	0.405842	4.95366
P24723	CC(C)C1(CO)CC2OC1(C)n1c3ccccc3c3c4c(c5c6ccccc6n2c5c31)C(=O)NC4	0.950247	0.367534	4.97783
P07333	COc1cc2c(Oc3ccc(NC(=O)C4(C(=O)Nc5ccc(F)cc5)CC4)cc3F)ccnc2cc1OCCCN1CCOCC1	0.949861	0.14964	2.83177
P30542	CCNC(=O)C1OC(n2cnc3c(N)nc(NC4CCCC4)nc32)C(O)C1O	0.949852	0.453164	3.76643
P35368	COc1cc2nc(N3CCN(C(=O)COc4ccccc4)C4CCCCC43)nc(N)c2cc1OC	0.949586	0.577113	3.25781
O76083	CNC1CC2OC(C)(C1OC)n1c3ccccc3c3c4c(c5c6ccccc6n2c5c31)C(=O)NC4	0.948542	0.405842	4.95366
Q2M2I8	COc1cc(N2CCN(C)CC2)ccc1Nc1ncc2c(n1)N(C(C)(C)C)c1ccccc1C(=O)N2C	0.94816	0.559825	2.78997
P30542	CNc1ncc(C(=O)OCc2ccc(CCN(C)C)cc2)c2nc(-c3ccco3)nn12	0.947353	0.434709	2.67103
Q16513	CCNC1CC2OC(C)(C1OC)n1c3ccccc3c3c4c(c5c6ccccc6n2c5c31)C(=O)NC4	0.947012	0.391313	4.98413
Q96PF2	CC1CN(c2ccc(Nc3ncc4c(n3)-c3c(c(C(N)=O)nn3C)CC4)cc2)CCN1	0.946147	0.589809	3.26232
Q2M2I8	COc1cc(N2CCN(C)CC2)ccc1Nc1ncc2c(n1)N(C)c1cccc(F)c1C(=O)N2C	0.945904	0.612275	2.75402
P35372	COC12CCC3(CC1CNC(=O)C(C)N)C1Cc4ccc(O)c5c4C3(CCN1CC1CC1)C2O5	0.945579	0.592846	6.4015
P30542	Nc1nc(-c2ccco2)c2nnn(Cc3ccc(C(F)(F)F)cc3)c2n1	0.944466	0.603006	2.51946
P42681	COc1cc(Nc2c(C#N)cnc3cc(-c4ccc(CN5CCOCC5)s4)ccc23)c(Cl)cc1Cl	0.943063	0.301254	2.71114
P35372	CN1CCC23c4c5ccc(O)c4OC2C(OC(=O)c2cccc(I)c2)CC3(O)C1C5	0.942602	0.469608	5.27393
P30542	Cn1cc2c(nc(NC(=O)Cc3ccc(N)cc3OC3CC3)n3nc(-c4ccco4)nc23)n1	0.941958	0.381148	3.05227
P35372	COC12CCC3(CC1CNC(=O)C(N)CCO)C1Cc4ccc(O)c5c4C3(CCN1CC1CC1)C2O5	0.938724	0.429414	6.45813
P54646	CNC1CC2OC(C)(C1OC)n1c3ccccc3c3c4c(c5c6ccccc6n2c5c31)C(=O)NC4	0.938267	0.405842	4.95366
P30542	COc1ccc(NC(=O)Nc2nc3nn(CC4CCCCC4)cc3c3nc(-c4ccco4)nn23)cc1	0.937351	0.347232	2.86672
P30542	CCNC(=O)C1OC(n2cnc3c(N)nc(C#Cc4ccccc4)nc32)C(O)C1O	0.937114	0.426528	3.85358
P30542	Nc1ccc(Cn2nnc3c(-c4ccco4)nc(N)nc32)cc1	0.93606	0.552137	2.4922
P10721	COC(=O)c1ccc2c(c1)NC(=O)C2=C(Nc1ccc(N(C)C(=O)CN2CCN(C)CC2)cc1)c1ccccc1	0.935886	0.349979	2.6091
Q8IY84	CCC1CNC2OC(C)(C1OC)n1c3ccccc3c3c4c(c5c6ccccc6n2c5c31)C(=O)NC4	0.935786	0.375219	5.1876
P41743	CCNCC1CC2OC(C)(C1OC)n1c3ccccc3c3c4c(c5c6ccccc6n2c5c31)C(=O)NC4	0.935216	0.369342	5.04116
P30542	Nc1nc2c(cnn2Cc2ccc(Cl)cc2)c2nc(-c3ccco3)nn12	0.93508	0.527161	2.55187
Q9H4B4	CNC1CC2OC(C)(C1OC)n1c3ccccc3c3c4c(c5c6ccccc6n2c5c31)C(=O)NC4	0.934315	0.405842	4.95366
P06241	COc1cc(Nc2c(C#N)cnc3ccc(-c4cccc(NS(=O)(=O)C5CC5)c4)cc23)c(Cl)cc1Cl	0.934167	0.269749	2.66995
P06241	COc1cc(Nc2c(C#N)cnc3cc(OCCCN4CCCC4)c(OC)cc23)c(Cl)cc1Cl	0.933493	0.358358	2.54789
P51955	CC(=O)N1CCN(c2ccc(Nc3ncc4c(n3)-c3c(c(C(N)=O)nn3C)CC4)cc2)CC1	0.932973	0.622452	2.67144
O14920	CCn1cc(-c2nc(Nc3ccc(N4CCOCC4)cc3)ncc2F)c(OC)c1S(N)(=O)=O	0.932387	0.532472	2.88276
P41743	CCOC(=O)C1(O)CC2OC1(C)n1c3ccccc3c3c4c(c5c6ccccc6n2c5c31)C(=O)NC4	0.932387	0.371247	4.80662
P30542	COC(=O)c1cnc(NCc2ccccc2)n2nc(-c3ccco3)nc12	0.932255	0.553595	2.41198
P08172	CN(Cc1ccccc1)C(=O)N1CCN(CC2CCCCC2)CC1	0.932037	0.845912	2.01442
Q2M2I8	COc1cc(N2CCN(C)CC2)ccc1Nc1ncc2c(n1)N(C(C)c1ccccc1)c1ccccc1C(=O)N2C	0.931842	0.339416	3.18415
P30542	CN1CCCC1Cn1cc2c(nc(NCCc3ccccc3)n3nc(-c4ccco4)nc23)n1	0.931651	0.412691	3.35786
P03372	CC12CCC3c4ccc(O)cc4CCC3C1CCC2(C)C	0.931496	0.687384	3.65325
P06241	Cn1c(=O)c(-c2c(Cl)cccc2Cl)cc2cnc(Nc3ccc4ccccc4c3)nc21	0.930168	0.357913	2.3965
P06241	CN(C)C(=O)Oc1cccc(Nc2ncc3cc(-c4c(Cl)cccc4Cl)c(=O)n(C)c3n2)c1	0.929949	0.433413	2.6243
P06241	COc1cc(Nc2c(C#N)cnc3cc(NCCN4CCN(C(C)=O)CC4)c(OC)cc23)c(Cl)cc1Cl	0.92964	0.419911	2.71568
P30542	CCOC(=O)c1cnc(NC2CCCCC2)n2nc(-c3ccco3)nc12	0.929579	0.701616	2.5795
P08631	COc1cc(Nc2c(C#N)cnc3cc(OCCCN4CCCC4)c(OC)cc23)c(Cl)cc1Cl	0.92948	0.358358	2.54789
P06241	Cc1cc(Nc2ncc3cc(-c4c(Cl)cccc4Cl)c(=O)n(C)c3n2)cc(-c2cnc(CC(C)(C)O)s2)c1	0.929055	0.235168	3.08108
Q02779	CCC1(O)CC2OC1(C)n1c3ccccc3c3c4c(c5c6ccccc6n2c5c31)C(=O)NC4	0.929038	0.392289	4.82381
P30542	CCNC(=O)C1OC(n2cnc3c(N)nc(N4CCN(c5ccccc5)CC4)nc32)C(O)C1O	0.928803	0.38474	3.67502
P06241	COc1cc(Nc2c(C#N)cnc3cc(OCCCN4CCCCC4)c(OC)cc23)c(Cl)cc1Cl	0.92824	0.329192	2.56449
P08172	O=C(NCCC1CCN(CC2CCCCC2)CC1)c1ccc2ccccc2c1	0.928178	0.744232	2.06554
P30542	O=C(CCc1ccccc1)Nc1nc2nn(CCCc3ccccc3)cc2c2nc(-c3ccco3)nn12	0.927689	0.307357	2.71708
O00459	CNC1CC2OC(C)(C1OC)n1c3ccccc3c3c4c(c5c6ccccc6n2c5c31)C(=O)NC4	0.927531	0.405842	4.95366
O94921	CNC1CC2OC(C)(C1OC)n1c3ccccc3c3c4c(c5c6ccccc6n2c5c31)C(=O)NC4	0.926872	0.405842	4.95366
P30542	COc1ccc(NC(=O)Nc2nc3nn(CCC4CCCCC4)cc3c3nc(-c4ccco4)nn23)cc1	0.926667	0.308283	2.87226
Q2M2I8	COc1cc(N2CCN(C)CC2)ccc1Nc1ncc2c(n1)N(C)c1ccccc1C(=O)N2	0.926054	0.632743	2.62556
P10721	COc1cc2ncnc(Oc3ccc(NC(=O)Nc4ccc(Cl)c(C(F)(F)F)c4)cc3)c2cc1OC	0.925917	0.292856	2.38576
P00915	CC(C)(C)OC(=O)NCc1c(F)c(F)c(S(N)(=O)=O)c(F)c1F	0.925732	0.636949	2.70952
P30542	Nc1nc2c(cnn2Cc2ccc(S(=O)(=O)NC3CC3)cc2)c2nc(-c3ccco3)nn12	0.924715	0.398118	2.73224
P07949	CN1CCN(c2ccc(Nc3ccc(C(=O)Nc4cc(C(C)(C)C)on4)cc3)cc2)CC1	0.924569	0.606569	2.28918
P30542	COc1ccc(CNc2nc3nn(C)cc3c3nc(-c4ccco4)nn23)cc1	0.924205	0.504518	2.69484
P10721	COc1cc2c(Oc3ccc(NC(=O)NN4CCOCC4)cc3)ncnc2cc1OCCCN1CCN(C)CC1	0.923874	0.364823	2.73995
P30542	CCNC(=O)C1OC(n2cnc3c(N)nc(N4CCN(c5ccc(OC)cc5)CC4)nc32)C(O)C1O	0.923772	0.34622	3.71893
Q07002	Cc1ccc(-n2nc(C(C)(C)C)cc2NC(=O)Nc2ccc(Oc3ccnc(Nc4ccccc4)n3)c3ccccc23)cc1	0.923684	0.173762	2.6726
P30542	CCCCc1nc2ccccc2c2nc(-c3ccco3)nn12	0.923603	0.572503	2.30715
P29371	O=C1NCN(c2ccccc2)C12CCN(Cc1ccc(F)cc1)CC2	0.92307	0.933974	2.65143

## Sheet: TE3
uniprot	smiles	complex_score	qed	sa
P00533	C#Cc1cccc(Nc2ncnc3cc(OCCCN4CCOCC4)c(OC)cc23)c1	0.981318	0.443757	2.47608
P41143	O=C(NC1CCC2(O)C3Cc4ccc(O)c5c4C2(CCN3CC2CC2)C1O5)c1ccncc1	0.976948	0.664994	5.20169
Q13976	CNC1CC2OC(C)(C1OC)n1c3ccccc3c3c4c(c5c6cc(C)ccc6n2c5c31)C(=O)NC4	0.96868	0.385597	5.01474
P00533	COc1cc2ncnc(Nc3ccc(F)c(Cl)c3)c2cc1NC(=O)C=CCN(C)C	0.966747	0.547003	2.55023
P00533	CN(C)CC=CC(=O)Nc1cc2c(Nc3ccc4c(cnn4C)c3)ncnc2cc1OC1CCOC1	0.965362	0.364014	3.45353
P00533	COc1cc2ncnc(Nc3ccc(Oc4ccc(F)c(Cl)c4)c(Cl)c3)c2cc1NC(=O)C=CCN(C)C	0.964671	0.222585	2.72313
P23443	CCNC1CC2OC(C)(C1OC)n1c3ccccc3c3c4c(c5c6ccccc6n2c5c31)C(=O)NC4	0.963158	0.391313	4.98413
P00533	CN(C)CC=CC(=O)Nc1cc2c(Nc3ccc(F)c(Cl)c3)ncnc2cc1OCCO	0.960641	0.420312	2.68228
O43781	CCNC1CC2OC(C)(C1OC)n1c3ccccc3c3c4c(c5c6ccccc6n2c5c31)C(=O)NC4	0.959457	0.391313	4.98413
Q05513	CCCC(=O)OC1C(C)C2(O)C(C=C(CO)CC3(O)C(=O)C(C)=CC32)C2C(C)(C)C12OC(=O)CCC	0.959354	0.356342	5.0754
P00533	COc1cc2ncnc(Nc3ccc4c(cnn4C)c3)c2cc1NC(=O)C=CCN(C)C	0.959026	0.433326	2.75556
Q15118	Cc1cc(-c2cccnc2)cnc1-c1ccc2c(c1)CCC(C)N2C(=O)c1ccc(O)cc1O	0.958962	0.428807	3.0599
Q9UBS0	CNCC1CC2OC(C)(C1OC)n1c3ccccc3c3c4c(c5c6ccccc6n2c5c31)C(=O)NC4	0.958438	0.396042	5.03866
P00533	C#Cc1cccc(Nc2ncnc3ccc(OCCOC)cc23)c1	0.957791	0.55743	2.27035
P00533	CCOc1cc2ncnc(Nc3ccc(F)c(Cl)c3)c2cc1NC(=O)C=CCN(C)C	0.957714	0.494369	2.59532
Q13131	CNC1CC2OC(C)(C1OC)n1c3ccccc3c3c4c(c5c6ccccc6n2c5c31)C(=O)NC4	0.95722	0.405842	4.95366
P00533	COc1cc2ncnc(Nc3ccc(F)c(Cl)c3)c2cc1NC(=O)C=CCN1CCOCC1	0.95702	0.503303	2.59202
Q9UBS0	CCNC1CC2OC(C)(C1OC)n1c3ccccc3c3c4c(c5c6ccccc6n2c5c31)C(=O)NC4	0.956925	0.391313	4.98413
Q13976	CNCC1CC2OC(C)(C1OC)n1c3ccccc3c3c4c(c5c6ccccc6n2c5c31)C(=O)NC4	0.955622	0.396042	5.03866
Q15118	Cc1cc(N2CCOCC2)cnc1-c1ccc2c(c1)CCC(c1cccnc1)N2C(=O)c1ccc(O)cc1O	0.954419	0.387691	3.28277
P00533	CN(C)CC=CC(=O)Nc1cc2c(Nc3ccc4c(cnn4C)c3)ncnc2cc1OC1CCOCC1	0.951171	0.350604	3.01575
P41143	O=C(NC1CCC2(O)C3Cc4ccc(O)c5c4C2(CCN3CC2CC2)C1O5)c1c[nH]c2ccccc12	0.950714	0.455006	5.23572
P00533	COc1cc2ncnc(Nc3ccc(Oc4cccc(Cl)c4)c(Cl)c3)c2cc1NC(=O)C=CCN(C)C	0.950078	0.234158	2.65586
P00533	C=CC(=O)Nc1cc2c(Nc3ccc4c(cnn4C)c3)ncnc2cc1OCCCN1CCOCC1	0.949841	0.273033	2.79676
P00533	COc1cc2ncnc(Nc3ccc(Oc4cccc(C(F)(F)F)c4)c(Cl)c3)c2cc1NC(=O)C=CCN(C)C	0.946844	0.211176	2.77533
P00533	NC(=O)CNc1cc2c(Nc3ccc(F)c(Cl)c3)ncnc2cc1OCCCN1CCOCC1	0.946805	0.372741	2.59892
P41143	O=C(NC1CCC2(O)C3Cc4ccc(O)c5c4C2(CCN3CC2CC2)C1O5)C(=O)OCc1ccccc1	0.945202	0.423196	5.24219
Q9NRM7	CCNC1CC2OC(C)(C1OC)n1c3ccccc3c3c4c(c5c6ccccc6n2c5c31)C(=O)NC4	0.944433	0.391313	4.98413
P41143	O=C(NCc1ccccc1)NC1CCC2(O)C3Cc4ccc(O)c5c4C2(CCN3CC2CC2)C1O5	0.944051	0.533715	5.1199
P32238	COc1ccc(NC(=O)N2CCCC2C(=O)NC(Cc2ccccc2)C(=O)NC2CCCC2)cc1	0.943935	0.540908	2.83495
P21802	CC(=O)N1CC2C=CC(=O)C(C2)C1Nc1nc(Nc2ccc(N3CCOCC3)cc2)ncc1Cl	0.943594	0.670386	4.69089
O14936	CNC1CC2OC(C)(C1OC)n1c3ccccc3c3c4c(c5c6ccccc6n2c5c31)C(=O)NC4	0.943419	0.405842	4.95366
P41143	O=C(NC1CCC2(O)C3Cc4ccc(O)c5c4C2(CCN3CC2CC2)C1O5)c1ccnc(Br)c1	0.942437	0.530971	5.36542
P00533	CN(C)CCOc1ccc2ncnc(Nc3ccc(F)c(Cl)c3)c2c1	0.94158	0.716638	2.1555
P27815	CNC1CC2OC(C)(C1OC)n1c3ccccc3c3c4c(c5c6ccccc6n2c5c31)C(=O)NC4	0.941186	0.405842	4.95366
P00533	COc1cc2c(Nc3ccc(F)c(Cl)c3)ncnc2cc1OCCCCN1CCCC1	0.94091	0.443958	2.29331
Q9BZL6	CCOC(=O)C1(O)CC2OC1(C)n1c3ccccc3c3c4c(c5c6ccccc6n2c5c31)C(=O)NC4	0.940457	0.371247	4.80662
Q9BZL6	CCNC1CC2OC(C)(C1OC)n1c3ccccc3c3c4c(c5c6ccccc6n2c5c31)C(=O)NC4	0.93992	0.391313	4.98413
P00533	COc1cc2ncnc(Nc3ccc(Oc4cccc(O)c4)c(Cl)c3)c2cc1NC(=O)C=CCN1C(=O)c2cc(N3CCOCC3)ccc2C1=O	0.939849	0.112947	3.1247
O15111	CNCC1CC2OC(C)(C1OC)n1c3ccccc3c3c4c(c5c6ccccc6n2c5c31)C(=O)NC4	0.939647	0.396042	5.03866
P00918	CC(=O)Nc1nnc(S(N)(=O)=O)s1	0.93941	0.631859	2.46096
P00533	COc1ccc(COc2cc3ncnc(Nc4ccc(Cl)c(Cl)c4)c3cc2OC)cc1	0.939212	0.353385	2.11993
P57078	CNC1CC2OC(C)(C1OC)n1c3ccccc3c3c4c(c5c6ccccc6n2c5c31)C(=O)NC4	0.93873	0.405842	4.95366
P00533	COc1cc2ncnc(Nc3ccc(Oc4cccc(Cl)c4)c(Cl)c3)c2cc1NC(=O)C=CCN1CCN(C)CC1	0.938684	0.221145	2.74
O43293	CCNC1CC2OC(C)(C1OC)n1c3ccccc3c3c4c(c5c6ccccc6n2c5c31)C(=O)NC4	0.938656	0.391313	4.98413
Q9BZL6	CNCC1CC2OC(C)(C1OC)n1c3ccccc3c3c4c(c5c6ccccc6n2c5c31)C(=O)NC4	0.938434	0.396042	5.03866
Q8N568	COc1cc(N2CCOCC2)ccc1Nc1ncc2c(n1)N(C)c1ccccc1C(=O)N2	0.937537	0.648264	2.61936
P00533	COc1cc2ncnc(Nc3ccc(F)c(Cl)c3)c2cc1NC(=O)C1CC1	0.935801	0.673675	2.19604
P00533	CCOc1cc2ncnc(Nc3ccc4c(ccn4Cc4ccccc4)c3)c2cc1NC(=O)C=CCN(C)C	0.935315	0.225469	2.73356
Q13554	CCNC1CC2OC(C)(C1OC)n1c3ccccc3c3c4c(c5c6ccccc6n2c5c31)C(=O)NC4	0.934984	0.391313	4.98413
P00533	CN(C)CC=CC(=O)Nc1cc2c(Nc3cccc(OCc4ccccc4)c3)ncnc2cc1OCC1CCOCC1	0.934716	0.206995	2.81476
P32245	COc1cc2c(cc1CNC(=O)C(Cc1c[nH]cn1)NC(=O)C1CCCN1C(=O)C(N)Cc1ccccc1)C2	0.933979	0.229775	3.69102
Q9H9B1	CNC1CC2OC(C)(C1OC)n1c3ccccc3c3c4c(c5c6ccccc6n2c5c31)C(=O)NC4	0.93391	0.405842	4.95366
P00533	CN(C)CC=CC(=O)Nc1cc2c(Nc3ccc(C(=O)c4cccc(F)c4)c(Cl)c3)ncnc2cn1	0.933873	0.261201	2.76636
Q92630	CNC1CC2OC(C)(C1OC)n1c3ccccc3c3c4c(c5c6ccccc6n2c5c31)C(=O)NC4	0.933353	0.405842	4.95366
Q92731	CC12CCC3c4ccc(O)cc4CCC3C1CC(O)C2(C)C	0.933203	0.751899	3.85863
Q13976	COC1C(C)(C)CC2OC1(C)n1c3ccccc3c3c4c(c5c6ccccc6n2c5c31)C(=O)NC4	0.932987	0.340808	4.90855
P08908	O=C(NC1CCN(Cc2ccc(-c3ccccc3)cc2)C1)c1cccc(I)c1	0.931974	0.521765	2.35976
P00533	CCOc1cc2ncnc(Nc3ccc4c(cnn4C)c3)c2cc1NC(=O)C=CCN1CCCCC1	0.931951	0.35102	2.78502
P00533	COc1cc2ncnc(Nc3ccc4c(cnn4-c4ccccc4)c3)c2cc1NC(=O)C=CCN(C)C	0.931639	0.300421	2.71519
P00533	C=CC(=O)Nc1cc2c(Nc3ccc(OC)c(F)c3)ncnc2cc1OC	0.931319	0.646159	2.33151
P12931	Cn1c(=O)c(-c2c(Cl)cccc2Cl)cc2cnc(Nc3cccc(Br)c3)nc21	0.931191	0.405865	2.43532
P00533	O=C(NCCN1CCOCC1)c1ccc2ncnc(Nc3ccc(F)c(Cl)c3)c2c1	0.931147	0.625982	2.25895
P00533	CN(C)CC(=O)Nc1cc2c(Nc3ccc4c(cnn4C)c3)ncnc2cc1O	0.930813	0.448558	2.63076
P00533	COCCN1CCN(CCOc2cc3ncnc(Nc4ccc(F)c(Cl)c4)c3cc2OC)CC1	0.930029	0.460651	2.4108
Q76MJ5	CCNC1CC2OC(C)(C1OC)n1c3ccccc3c3c4c(c5c6ccccc6n2c5c31)C(=O)NC4	0.929608	0.391313	4.98413
P00533	CN1CCN(CCOc2ccc3ncnc(Nc4ccc(F)c(Cl)c4)c3c2)CC1	0.929225	0.660665	2.24127
P00533	CN(C)CCC(=O)Nc1ccc2ncnc(Nc3ccc4c(cnn4C)c3)c2c1	0.928474	0.526699	2.43463
Q7KZI7	CCNC1CC2OC(C)(C1OC)n1c3ccccc3c3c4c(c5c6ccccc6n2c5c31)C(=O)NC4	0.92843	0.391313	4.98413
Q9H244	CC(C)(O)C(Cc1ccc(-c2ccccc2-c2nnn[nH]2)cc1)C(=O)NC(CCC(=O)O)C1CCCCC1	0.928258	0.29429	3.70519
Q9HC35	CNC1CC2OC(C)(C1OC)n1c3ccccc3c3c4c(c5c6ccccc6n2c5c31)C(=O)NC4	0.928191	0.405842	4.95366
Q9Y2H1	CCCNC1CC2OC(C)(C1OC)n1c3ccccc3c3c4c(c5c6ccccc6n2c5c31)C(=O)NC4	0.92784	0.363321	4.98014
P35348	COc1cc2nc(N3CCN(CCCCNC(=O)c4ccccc4Cl)CC3)nc(N)c2cc1OC	0.927574	0.433105	2.34713
P00533	COc1cc2ncnc(Nc3ccc(F)c(Cl)c3)c2cc1NC(=O)C=CCN1CCCC1	0.926561	0.499689	2.53036
Q9H244	CC(C)(CCN)C(=O)NC1C(O)(CCCc2ccc(-c3ccccc3-c3nnn[nH]3)cc2)CC1	0.926115	0.365945	3.83784
Q92731	CC12CCC3c4ccc(O)cc4CCC3C1CCC2(C)C	0.925591	0.687384	3.65325
P00533	CCOc1cc2ncnc(Nc3ccc(OCc4ccccc4)c(Cl)c3)c2cc1NC(=O)C=CCN(C)C	0.925513	0.227297	2.60553
P00533	CN1CCN(C(=O)Nc2ccc3c(Nc4ccc(F)c(Cl)c4)ncnc3c2)CC1	0.925508	0.678597	2.24404
P00533	N#Cc1ccc(Nc2ncnc3cc(OCCN4CCOCC4)c(OCC4CCOCC4)cc23)cc1	0.925493	0.481246	2.648
P00533	COc1cc2ncnc(Nc3ccc(Oc4cccc(Cl)c4)c(Cl)c3)c2cc1OC	0.925382	0.368321	2.16925
P35348	COc1cccc2c1CCC1CN(CCn3c(=O)[nH]c4cc(Cl)ccc4c3=O)CC21	0.924699	0.697351	3.25198
Q8N568	COc1cc(N2CCN(C)CC2)ccc1Nc1ncc2c(n1)N(C)c1ccccc1C(=O)N2C	0.924474	0.636754	2.58438
P00533	CN1CCN(C(=O)Nc2cc3c(Nc4ccc(F)c(Cl)c4)ncnc3cc2OC(C)C(F)(F)F)CC1	0.92401	0.440516	3.15414
Q9Y5Y4	COc1ccc(CN2CCC(Nc3cccc(C(=O)O)c3)CC2)cc1	0.923884	0.843024	1.81772
P00533	CN1CCN(CCOc2cc3ncnc(Nc4ccc(F)c(Cl)c4)c3cc2OC)CC1	0.923859	0.593044	2.33091
P21452	CCC(=O)N1CCC(CN2CCC(Oc3ccc(Cl)c(Cl)c3)CC2)CC1	0.923463	0.731812	2.2564

## Sheet: TR1
uniprot	smiles	complex_score	qed	sa
Q15118	O=C(c1ccc(O)cc1O)N(Cc1ccccc1)c1ccccc1	0.995377	0.765369	1.85903
P30411	Cc1cc(C)c2cccc(OCc3c(Cl)ccc(S(=O)(=O)NC(C)(C)C(=O)N4CCN(C(=O)C(N)CCCN)CC4)c3Cl)c2n1	0.993302	0.277583	3.51035
P30411	Cc1cc(C)c2cccc(OCc3c(Cl)ccc(S(=O)(=O)NC(C)(C)C(=O)N4CCN(C(=O)C(N)CCCCN=C(N)N)CC4)c3Cl)c2n1	0.98918	0.115652	3.67763
P30411	Cc1cc(C)c2cccc(OCc3c(Cl)ccc(S(=O)(=O)NC4(C(=O)N5CCN(C(=O)C(N)CCCCC[N+](C)(C)C)CC5)CCCC4)c3Cl)c2n1	0.989169	0.161087	3.84005
P30411	Cc1cc(C)c2cccc(OCc3c(Cl)ccc(S(=O)(=O)NC4(C(=O)N5CCN(C(=N)N)CC5)CCCC4)c3Cl)c2n1	0.987575	0.259318	3.07401
P30411	Cc1cc(C)c2cccc(OCc3c(Cl)ccc(S(=O)(=O)NC4(C(=O)N5CCN(C(=O)CCCCN)CC5)CCCC4)c3Cl)c2n1	0.985802	0.266692	3.08563
P35368	COc1cc2nc(N(C)CCCCCN(C)C(=O)c3ccco3)nc(N)c2cc1OC	0.985475	0.491693	2.62493
P30411	Cc1cc(C)c2cccc(OCc3c(Cl)ccc(S(=O)(=O)NC4(C(=O)N5CCN(C(=N)NCCN(C)C)CC5)CCCC4)c3Cl)c2n1	0.985138	0.207086	3.36249
P30411	Cc1cc(C)c2cccc(OCc3c(Cl)ccc(S(=O)(=O)NC4(C(=O)N5CCN(C(=O)C(N)CCCCN)CC5)CC4)c3Cl)c2n1	0.984074	0.242708	3.55893
P30411	Cc1cc(C)c2cccc(OCc3c(Cl)ccc(S(=O)(=O)NC(C)(C)C(=O)N4CCN(C(=O)CCCCN)CC4)c3Cl)c2n1	0.983676	0.286484	2.98094
P30411	Cc1cc(C)c2cccc(OCc3c(Cl)ccc(S(=O)(=O)NC(C)(C)C(=O)N4CCN(C(=O)CC(N)CCCN)CC4)c3Cl)c2n1	0.98183	0.257436	3.5791
P30411	Cc1ccc2cccc(OCc3c(Cl)ccc(S(=O)(=O)NC(C)(C)C(=O)N4CCN(C(=N)NCCCCN)CC4)c3Cl)c2n1	0.980144	0.136889	3.22282
P30411	Cc1ccc2cccc(OCc3c(Cl)ccc(S(=O)(=O)NC(C)(C)C(=O)N4CCN(C(=O)CCCN(C)C)CC4)c3Cl)c2n1	0.980073	0.321544	2.96369
P30411	Cc1cc(C)c2cccc(OCc3c(Cl)ccc(S(=O)(=O)NC4(C(=O)N5CCN(C(=O)CCC(N)CCCCCN(C)C)CC5)CCC4)c3Cl)c2n1	0.979836	0.1734	3.76459
P30411	Cc1ccc2cccc(OCc3c(Cl)ccc(S(=O)(=O)NC(C)(C)C(=O)N4CCN(C(=O)CC(N)CCCCN)CC4)c3Cl)c2n1	0.979823	0.226625	3.5457
P30411	Cc1cc(C)c2cccc(OCc3c(Cl)ccc(S(=O)(=O)NC(C)(C)C(=O)N4CCN(C(=N)N)CC4)c3Cl)c2n1	0.979606	0.273876	2.97551
P30411	Cc1cc(C)c2cccc(OCc3c(Cl)ccc(S(=O)(=O)NC4(C(=O)N5CCN(C(=O)C(N)CCCCN(C)C)CC5)CCCOCC4)c3Cl)c2n1	0.979408	0.236315	4.02674
P30411	Cc1ccc2cccc(OCc3c(Cl)ccc(S(=O)(=O)NC(C)(C)C(=O)N4CCN(C(=O)CCCCCCC5CCCC5)CC4)c3Cl)c2n1	0.979378	0.170521	3.07848
P30411	Cc1ccc2cccc(OCc3c(Cl)ccc(S(=O)(=O)NC(C)(C)C(=O)N4CCN(C(=O)C(N)(C)C)CC4)c3Cl)c2n1	0.979343	0.383219	3.00718
P30411	Cc1ccc2cccc(OCc3c(Cl)ccc(S(=O)(=O)NC(C)(C)C(=O)N4CCN(C(=O)C(N)CCCCN)CC4)c3Cl)c2n1	0.979264	0.244915	3.47642
P30411	Cc1ccc2cccc(OCc3c(Cl)ccc(S(=O)(=O)NC(C)(C)C(=O)N4CCN(C(=O)C(N)CCCN)CC4)c3Cl)c2n1	0.978883	0.281547	3.46363
P30411	Cc1ccc2cccc(OCc3c(Cl)ccc(S(=O)(=O)NC(C)(C)C(=O)N4CCN(C(=O)C(N)CCCCCN(C)C)CC4)c3Cl)c2n1	0.978832	0.230605	3.54796
P30411	Cc1ccc2cccc(OCc3c(Cl)ccc(S(=O)(=O)NC4(C(=O)N5CCN(C(=O)CCCCCc6ccccc6)CC5)CCCC4)c3Cl)c2n1	0.97879	0.141961	3.07565
P30411	Cc1cc(C)c2cccc(OCc3c(Cl)ccc(S(=O)(=O)NC(C)(C)C(=O)N4CCN(C(=O)CCCN)CC4)c3Cl)c2n1	0.978216	0.335952	2.97182
P00533	COc1cc2ncnc(Nc3ccc(F)c(Cl)c3)c2cc1NC(=O)C=CCNC(C)(C)O	0.97773	0.297734	2.83698
P30411	Cc1ccc2cccc(OCc3c(Cl)ccc(S(=O)(=O)NC(C)(C)C(=O)N4CCN(C(=O)CCCCN)CC4)c3Cl)c2n1	0.977699	0.295973	2.93282
P30411	Cc1cc(C)c2cccc(OCc3c(Cl)ccc(S(=O)(=O)NC4(C(=O)N5CCN(C(=O)C(N)CCCCCN(C)C)CC5)CCOCC4)c3Cl)c2n1	0.977616	0.222879	3.77132
P30411	Cc1ccc2cccc(OCc3c(Cl)ccc(S(=O)(=O)NC(C)(C)C(=O)N4CCN(C(=O)CCCC)CC4)c3Cl)c2n1	0.977252	0.322109	2.8678
P30411	Cc1cc(C)c2cccc(OCc3c(Cl)ccc(S(=O)(=O)NC(C)(C)C(=O)N4CCN(C(=O)CCCCCN)CC4)c3Cl)c2n1	0.976621	0.258133	3.00285
P30411	Cc1ccc2cccc(OCc3c(Cl)ccc(S(=O)(=O)NC(C)(C)C(=O)N4CCN(C(=O)CC(N)CCCCCN(C)C)CC4)c3Cl)c2n1	0.976274	0.208396	3.61625
P51955	CNCC1CC2OC(C)(C1OC)n1c3ccccc3c3c4c(c5c6ccccc6n2c5c31)C(=O)NC4	0.97609	0.396042	5.03866
P30411	Cc1ccc2cccc(OCc3c(Cl)ccc(S(=O)(=O)NC(C)(C)C(=O)N4CCN(C(=O)CCCCN(C)C)CC4)c3Cl)c2n1	0.975959	0.271844	2.98291
P41143	COc1ccc(C(=O)NC2CCC3(O)C4Cc5ccc(O)c6c5C3(CCN4CC3CC3)C2O6)cc1	0.975819	0.614923	5.08013
P30411	Cc1ccc2cccc(OCc3c(Cl)ccc(S(=O)(=O)NC4(C(=O)N5CCN(C(=O)CC(N)CCCCN(C)C)CC5)CCCC4)c3Cl)c2n1	0.9757	0.216555	3.6936
P30411	Cc1cc(C)c2cccc(OCc3c(Cl)ccc(S(=O)(=O)NC4(C(=O)N5CCN(C(=O)CCCCC[N+](C)(C)C)CC5)CCOCC4)c3Cl)c2n1	0.975635	0.180589	3.38196
P30411	Cc1ccc2cccc(OCc3c(Cl)ccc(S(=O)(=O)NC(C)(C)C(=O)N4CCN(C(=O)CCCN)CC4)c3Cl)c2n1	0.975413	0.344891	2.92391
P30411	Cc1ccc2cccc(OCc3c(Cl)ccc(S(=O)(=O)NC(C)(C)C(=O)N4CCN(C(=O)CN)CC4)c3Cl)c2n1	0.975366	0.401436	2.89433
P30411	Cc1cc(C)c2cccc(OCc3c(Cl)ccc(S(=O)(=O)NC4(C(=O)N5CCN(C(=O)CC(N)CCCCN(C)C)CC5)CCOCC4)c3Cl)c2n1	0.974142	0.222879	3.81335
P30411	Cc1ccc2cccc(OCc3c(Cl)ccc(S(=O)(=O)NC(C)(C)C(=O)N4CCN(C(=O)C(N)CCCCCN)CC4)c3Cl)c2n1	0.974108	0.226625	3.49771
P30411	Cc1cc(C)c2cccc(OCc3c(Cl)ccc(S(=O)(=O)NC4(C(=O)N5CCN(C(=O)CCCCN)CC5)CCCOCC4)c3Cl)c2n1	0.973324	0.270339	3.61532
P30411	Cc1ccc2cccc(OCc3c(Cl)ccc(S(=O)(=O)NC(C)(C)C(=O)N4CCN(C(=O)CCC[N+](C)(C)C)CC4)c3Cl)c2n1	0.973148	0.296143	3.13288
P06241	COc1cc(Nc2c(C#N)cnc3cc(-c4ccc(CN5CCOCC5)s4)ccc23)c(Cl)cc1Cl	0.972804	0.301254	2.71114
P30411	Cc1cc(C)c2cccc(OCc3c(Cl)ccc(S(=O)(=O)NC(C)(C)C(=O)N4CCN(C(=O)CCCCCCN=C(N)N)CC4)c3Cl)c2n1	0.972222	0.121616	3.1842
P06239	CCN(CC)CCOc1ccc(Nc2ncc3cc(-c4c(Cl)cccc4Cl)c(=O)n(C)c3n2)cc1	0.97212	0.307283	2.57673
P30411	Cc1cc(C)c2cccc(OCc3c(Cl)ccc(S(=O)(=O)NC4(C(=O)N5CCNCC5)CCCC4)c3Cl)c2n1	0.971939	0.411238	2.97767
P30411	Cc1ccc2cccc(OCc3c(Cl)ccc(S(=O)(=O)NC(C)(C)C(=O)N4CCN(C(=O)C)CC4)c3Cl)c2n1	0.971453	0.440662	2.80771
P30411	Cc1ccc2cccc(OCc3c(Cl)ccc(S(=O)(=O)NC(C)(C)C(=O)N4CCN(C(=N)NCCCCN(C)C)CC4)c3Cl)c2n1	0.97128	0.143881	3.26352
P20309	O=C(OC1C[N+]2(CCCc3ccccc3)CCC1CC2)C1(C2=CC=CC2)CCCCCC1	0.970964	0.298896	4.34145
P20309	O=C(OC1C[N+]2(CCCc3ccccc3)CCC1CC2)C1(C2=CC=CC2)CCCCC1	0.970964	0.423376	4.35223
P30411	Cc1cc(C)c2cccc(OCc3c(Cl)ccc(S(=O)(=O)NC4(C(=O)N5CCN(C(=O)CCCCCN(C)C)CC5)CCOCC4)c3Cl)c2n1	0.970888	0.232365	3.23657
P30411	Cc1ccc2cccc(OCc3c(Cl)ccc(S(=O)(=O)NC(C)(C)C(=O)N4CCN(C(=O)C(O)c5ccccc5)CC4)c3Cl)c2n1	0.970659	0.256883	3.40258
P30411	Cc1cc(C)c2cccc(OCc3c(Cl)ccc(S(=O)(=O)NC4(C(=O)N5CCN(C(=O)CC(N)CCCN)CC5)CCOCC4)c3Cl)c2n1	0.970356	0.251215	3.75147
O14976	COc1cc(N2CCN(C)CC2)ccc1Nc1ncc2c(n1)N(C)c1ccccc1C(=O)N2	0.970243	0.632743	2.62556
P30411	Cc1ccc2cccc(OCc3c(Cl)ccc(S(=O)(=O)NC(C)(C)C(=O)N4CCN(C(=O)C(N)CCCCNC(=N)N)CC4)c3Cl)c2n1	0.969799	0.100084	3.62258
P36888	Cc1n[nH]c2ccc(-c3ccc(NC(=O)Nc4cc(C(C)(C)C)on4)cc3)cc12	0.969186	0.43292	2.4874
P30411	Cc1cc(C)c2cccc(OCc3c(Cl)ccc(S(=O)(=O)NC4(C(=O)N5CCN(C(=O)C(N)C[N+](C)(C)C)CC5)CCOCC4)c3Cl)c2n1	0.969006	0.302323	3.87061
P30411	Cc1ccc2cccc(OCc3c(Cl)ccc(S(=O)(=O)NC(C)(C)C(=O)N4CCN(C(=O)CCCN=C(N)N)CC4)c3Cl)c2n1	0.968774	0.157585	3.08077
P30411	Cc1ccc2cccc(OCc3c(Cl)ccc(S(=O)(=O)NC(C)(C)C(=O)N4CCCC4)c3Cl)c2n1	0.968603	0.45368	2.69614
P30411	Cc1cc(C)c2cccc(OCc3c(Cl)ccc(S(=O)(=O)NC4(C(=O)N5CCCC5)CC4)c3Cl)c2n1	0.968498	0.440294	2.79112
P30411	Cc1ccc2cccc(OCc3c(Cl)ccc(S(=O)(=O)NC(C)(C)C(=O)N4CCN(C(=O)C(N)CCCCCC(=O)N(C)C)CC4)c3Cl)c2n1	0.968422	0.228235	3.61419
Q96GD4	Cc1cc(Nc2nc(Sc3ccc(NC(=O)CN4CCC(C(=O)N5CCN(C)CC5)C4)cc3)nn3cccc23)n[nH]1	0.967801	0.291148	3.38004
P30411	Cc1ccc2cccc(OCc3c(Cl)ccc(S(=O)(=O)NC(C)(C)C(=O)N4CCN(C(=O)C(N)C(C)C)CC4)c3Cl)c2n1	0.9677	0.355641	3.40148
P30411	Cc1ccc2cccc(OCc3c(Cl)ccc(S(=O)(=O)NC4(C(=O)N5CCN(C(=O)CCCCCCCN)CC5)CCCC4)c3Cl)c2n1	0.967546	0.195719	3.10687
Q96GD4	Cc1cc(Nc2nc(Sc3ccc(NC(=O)CN4CCC(C(=O)Nc5ccccc5F)C4)cc3)nn3cccc23)n[nH]1	0.967499	0.19589	3.2955
P30411	Cc1ccc2cccc(OCc3c(Cl)ccc(S(=O)(=O)NC(C)(C)C(=O)N4CCCCC4)c3Cl)c2n1	0.967114	0.419987	2.70944
P30411	Cc1ccc2cccc(OCc3c(Cl)ccc(S(=O)(=O)NC(C)(C)C(=O)N4CCN(C(=O)CC)CC4)c3Cl)c2n1	0.967104	0.40226	2.84531
Q96GD4	Cc1cc(Nc2nc(Sc3ccc(NC(=O)CN4CC(OCCN5CCCC5)C4)cc3)nn3cccc23)n[nH]1	0.966924	0.259857	2.99199
Q96GD4	Cc1cc(Nc2nc(Sc3ccc(NC(=O)CN4CCC(C(=O)NC5CC5)C4)cc3)nn3cccc23)n[nH]1	0.966783	0.258927	3.3088
P00533	COc1cc2ncnc(Nc3ccc(F)c(Cl)c3)c2cc1NC(=O)C=CCN(C)C	0.966747	0.547003	2.55023
P30411	Cc1cc(C)c2cccc(OCc3c(Cl)ccc(S(=O)(=O)NC4(C(=O)N5CCN(C(=O)C(C)(C)C)CC5)CCCC4)c3Cl)c2n1	0.966482	0.327126	3.08919
P30411	Cc1ccc2cccc(OCc3c(Cl)ccc(S(=O)(=O)NC(C)(C)C(=O)N4CCC(O)CC4)c3Cl)c2n1	0.966445	0.437138	2.82205
P30411	Cc1cc(C)c2cccc(OCc3c(Cl)ccc(S(=O)(=O)NC4(C(=O)N5CCN(CC(=O)CCC(=O)NCCCN(C)C)CC5)CCCC4)c3Cl)c2n1	0.96633	0.194327	3.34263
P51449	COc1nc2ccc(C(O)(c3cccnc3)c3cncn3C)cc2c(Cl)c1Cc1ccc(C#N)cc1	0.966276	0.364161	3.43408
P30411	Cc1ccc2cccc(OCc3c(Cl)ccc(S(=O)(=O)NC(C)(C)C(=O)N4CCN(C(=O)CCCCN=C(N)N)CC4)c3Cl)c2n1	0.966136	0.146765	3.09321
P30411	Cc1ccc2cccc(OCc3c(Cl)ccc(S(=O)(=O)NC(C)(C)C(=O)N4CCN(C(=O)COC(C)(C)C)CC4)c3Cl)c2n1	0.96611	0.343079	3.04361
P30411	Cc1cc(C)c2cccc(OCc3c(Cl)ccc(S(=O)(=O)NC4(C(=O)N5CCN(C(=N)NCCCCN)CC5)CCOCC4)c3Cl)c2n1	0.965853	0.130504	3.4283
Q96GD4	Cc1cc(Nc2nc(Sc3ccc(NC(=O)CN4CC(C(=O)Nc5ccccc5)C4)cc3)nn3cccc23)n[nH]1	0.965806	0.213929	2.81607
P30411	Cc1ccc2cccc(OCc3c(Cl)ccc(S(=O)(=O)NC(C)(C)C(=O)N4CCN(C(=O)CN(C)C)CC4)c3Cl)c2n1	0.965614	0.381321	2.92987
Q96GD4	Cc1cc(Nc2nc(Sc3ccc(NC(=O)CN4CC(Oc5ccccc5)C4)cc3)nn3cccc23)n[nH]1	0.965517	0.259815	2.83906
P41143	O=C(NC1CCC2(O)C3Cc4ccc(O)c5c4C2(CCN3CC2CC2)C1O5)c1cccc(Br)c1	0.965488	0.569559	5.16694
Q96GD4	Cc1cc(Nc2nc(Sc3ccc(NC(=O)CN4CCC(OCCN5CCCC5)C4)cc3)nn3cccc23)n[nH]1	0.965478	0.251602	3.42226
P30411	Cc1cc(C)c2cccc(OCc3c(Cl)ccc(S(=O)(=O)NC4(C(=O)N5CC[N+]6(CCC6)CC5)CCCC4)c3Cl)c2n1	0.965407	0.35324	3.79002
Q96GD4	Cc1cc(Nc2nc(Sc3ccc(NC(=O)CN4CCC(F)(F)C4)cc3)nn3cccc23)n[nH]1	0.96518	0.365166	3.00788
P30411	Cc1ccc2cccc(OCc3c(Cl)ccc(S(=O)(=O)NC(C)(C)C(=O)N4CCN(C(=O)C(N)CCCNC(=N)N)CC4)c3Cl)c2n1	0.965093	0.106832	3.60621
P30411	Cc1ccc2cccc(OCc3c(Cl)ccc(S(=O)(=O)NC4(C(=O)N5CCN(C(=O)C(N)CCCCN)CC5)CCOCC4)c3Cl)c2n1	0.964905	0.237497	3.65499
P30411	Cc1cc(C)c2cccc(OCc3c(Cl)ccc(S(=O)(=O)NC4(C(=O)N5CCN(C(=N)NCCCCN(C)C)CC5)CCOCC4)c3Cl)c2n1	0.964777	0.138128	3.47018
Q13188	CNC1CC2OC(C)(C1OC)n1c3ccccc3c3c4c(c5c6ccccc6n2c5c31)CNC4=O	0.964626	0.405842	4.95366
P30411	Cc1ccc2cccc(OCc3c(Cl)ccc(S(=O)(=O)NC(C)(C)C(=O)N4CCN(C(=O)CCCCC4)C(=O)N(C)C)c3Cl)c2n1	0.964492	0.351354	3.1539
P30411	Cc1cc(C)c2cccc(OCc3c(Cl)ccc(S(=O)(=O)NC(C)(C)C(=O)N4CCN(C(=O)CC(C)(C)C)CC4)c3Cl)c2n1	0.963718	0.321671	3.01938
P00533	COCCOc1cc2ncnc(Nc3cccc(Br)c3)c2cc1NC(=O)C=C	0.963266	0.399367	2.45526
P30411	Cc1cc(C)c2cccc(OCc3c(Cl)ccc(S(=O)(=O)NC4(C(=O)N5CCC(C(=O)NCCC[N+](C)(C)C)CC5)CCOCC4)c3Cl)c2n1	0.962923	0.196981	3.35964
Q8IW41	CNC1CC2OC(C)(C1OC)n1c3ccccc3c3c4c(c5c6ccccc6n2c5c31)C(=O)NC4	0.962852	0.405842	4.95366
P30411	Cc1cc(C)c2cccc(OCc3c(Cl)ccc(S(=O)(=O)NC4(C(=O)N5CCN(C(=N)NCCCCC[N+](C)(C)C)CC5)CCOCC4)c3Cl)c2n1	0.96266	0.0943967	3.62878
Q96GD4	Cc1cc(Nc2nc(Sc3ccc(NC(=O)CN4CCC(C(=O)Nc5ccccc5)C4)cc3)nn3cccc23)n[nH]1	0.962518	0.203931	3.225
P20309	O=C(C[N+]12CCC(CC1)C(OC(=O)C1(C3=CC=CC3)CCCCC1)C2)Nc1ccccn1	0.962418	0.540467	4.50247
P30411	Cc1ccc2cccc(OCc3c(Cl)ccc(S(=O)(=O)NC(C)(C)C(=O)N4CCN(C(=O)c5ccccc5)CC4)c3Cl)c2n1	0.962355	0.269888	2.79868
P30411	Cc1ccc2cccc(OCc3c(Cl)ccc(S(=O)(=O)NC(C)(C)C(=O)N4CCN(C(=O)CCCCCCC[N+](C)(C)C)CC4)c3Cl)c2n1	0.962335	0.147167	3.20663
P30411	Cc1ccc2cccc(OCc3c(Cl)ccc(S(=O)(=O)NC(C)(C)C(=O)N4CCN(C(=O)CCCCCC[N+](C)(C)C)CC4)c3Cl)c2n1	0.962335	0.166355	3.18467
P30411	Cc1cc(C)c2cccc(OCc3c(Cl)ccc(S(=O)(=O)NC(C)(C)C(=O)N4CC[N+](C)(C)CC4)c3Cl)c2n1	0.961928	0.400613	3.16676
Q15118	CC1CCc2cc(-c3cnc4ccccc4c3)ccc2N1C(=O)c1ccc(O)cc1O	0.961614	0.470623	2.83182
P54756	COc1cc(Nc2c(C#N)cnc3cc(OCCC4CC4)c(OC)cc23)c(Cl)cc1Cl	0.961441	0.423828	2.54645
P00533	COc1cc2ncnc(Nc3ccc(F)c(Cl)c3)c2cc1OC1CCOC1	0.961356	0.699765	2.8366
P30411	Cc1cc(C)c2cccc(OCc3c(Cl)ccc(S(=O)(=O)NC(C)(C)C(=O)N4CCN(C(=O)C(N)C[N+](C)(C)C)CC4)c3Cl)c2n1	0.96128	0.310578	3.70769
P10721	COc1cc2c(N3CCN(C(=O)Nc4ccc(OC(C)C)cc4)CC3)ncnc2cc1OCCCN1CCCCC1	0.961259	0.344053	2.5562
P30411	Cc1ccc2cccc(OCc3c(Cl)ccc(S(=O)(=O)NC(C)(C)C(=O)N4CCN(C(=O)C[N+](C)(C)C)CC4)c3Cl)c2n1	0.961243	0.352439	3.14672
P30411	Cc1ccc2cccc(OCc3c(Cl)ccc(S(=O)(=O)NC(C)(C)C(=O)N4CCN(C5CCCC5)CC4)c3Cl)c2n1	0.961242	0.354616	2.88887
Q96GD4	Cc1cc(Nc2nc(Sc3ccc(NC(=O)CN4CCC(=O)CC4CO)cc3)nn3cccc23)n[nH]1	0.961102	0.283768	3.47996
P30411	Cc1ccc2cccc(OCc3c(Cl)ccc(S(=O)(=O)NC(C)(C)C(=O)N4CCN(C(=O)CO)CC4)c3Cl)c2n1	0.961052	0.401672	2.88715
P30411	Cc1ccc2cccc(OCc3c(Cl)ccc(S(=O)(=O)NC(C)(C)C(=O)N4CCN(C(=O)C(C)N)CC4)c3Cl)c2n1	0.96083	0.392822	3.34183
P35414	CCOC(=O)C1CCN(Cc2ccc(-c3ccccc3-c3nnn[nH]3)cc2)CC1	0.960773	0.649219	2.32536
P30411	Cc1cc(C)c2cccc(OCc3c(Cl)ccc(S(=O)(=O)NC4(C(=O)N5CCN(C(=N)NCCN(C)C)CC5)CCOCC4)c3Cl)c2n1	0.960722	0.210978	3.43545
P30411	Cc1cc(C)c2cccc(OCc3c(Cl)ccc(S(=O)(=O)NC4(C(=O)N5CCN(C(=O)CC(N)CCC)CC5)CCOCC4)c3Cl)c2n1	0.960566	0.289032	3.68647
Q96GD4	Cc1cc(Nc2nc(Sc3ccc(NC(=O)CN4CC(O)C(F)(F)C4)cc3)nn3cccc23)n[nH]1	0.960494	0.305535	3.62062
Q05655	CCCC(=O)OC1C(C)C2(O)C(C=C(CO)CC3(O)C(=O)C(C)=CC23)C2C(C)(C)C12OC(=O)CCC	0.960096	0.356342	5.0754
P36507	CCn1c(=O)c(-c2ccnc(Cl)c2F)cc2cnc(Nc3ccc(N4CCOCC4)cc3)nc21	0.960094	0.427342	2.73688
P30411	Cc1ccc2cccc(OCc3c(Cl)ccc(S(=O)(=O)NC(C)(C)C(=O)N4CCN(C(=O)C5CCCCC5)CC4)c3Cl)c2n1	0.960067	0.330235	2.91554
P30411	Cc1ccc2cccc(OCc3c(Cl)ccc(S(=O)(=O)NC(C)(C)C(=O)N4CCN(C(=O)CC(C)(C)C)CC4)c3Cl)c2n1	0.959863	0.340929	2.97167
Q9H093	CCNC1CC2OC(C)(C1OC)n1c3ccccc3c3c4c(c5c6ccccc6n2c5c31)C(=O)NC4	0.959772	0.391313	4.98413
P00915	NS(=O)(=O)c1c(F)c(F)c(F)c(F)c1F	0.95977	0.457424	2.61186
Q96GD4	Cc1cc(Nc2nc(Sc3ccc(NC(=O)CN4CC(OC(C)(C)C)C4)cc3)nn3cccc23)n[nH]1	0.95975	0.327567	3.02182
O43781	CCNC1CC2OC(C)(C1OC)n1c3ccccc3c3c4c(c5c6ccccc6n2c5c31)C(=O)NC4	0.959457	0.391313	4.98413
P00533	CCCCCCCCCOc1cc2c(Nc3ccc(OC)c(Cl)c3)ncnc2cc1OC	0.959336	0.274186	2.23968
P30542	Nc1nc(-c2ccco2)c2nnn(Cc3ccc(O)cc3)c2n1	0.959292	0.592595	2.469
P00533	C#Cc1cccc(Nc2ncnc3cc(OC)c(OCCC)cc23)c1	0.959291	0.686771	2.30573
P00533	COc1cc2ncnc(Nc3ccc(F)c(Cl)c3)c2cc1OCCCCN1CCOCC1	0.959233	0.465331	2.36205
Q15375	Cn1c(=O)c(-c2c(Cl)cccc2Cl)cc2cnc(Nc3cccc(C(N)=O)c3)nc21	0.959102	0.49658	2.4506
P00533	COc1cc2ncnc(Nc3ccc(F)c(Cl)c3)c2cc1OCCC(O)CN1CCOCC1	0.958953	0.483688	2.94599
P30411	Cc1ccc2cccc(OCc3c(Cl)ccc(S(=O)(=O)NC(C)(C)C(=O)N4CCN(C(=O)CC(N)CCCCNC(=N)N)CC4)c3Cl)c2n1	0.95853	0.0934918	3.68922
P30411	Cc1nnc2c(OCc3c(Cl)ccc(S(=O)(=O)NC(C)(C)C(=O)N4CCN(C(=O)C(N)CCCCN=C(N)N)CC4)c3Cl)cccc2n1	0.957987	0.112853	3.79152
P30411	Cc1cc(C)c2cccc(OCc3c(Cl)ccc(S(=O)(=O)NC(C)(C)C(=O)N4CCN(C(=O)CO)CC4)c3Cl)c2n1	0.957907	0.393455	2.93498
P00533	CCOc1cc2ncnc(Nc3ccc(F)c(Cl)c3)c2cc1NC(=O)C=CCN(C)C	0.957714	0.494369	2.59532
P00533	COCCOc1cc2ncnc(Nc3ccc(F)c(Cl)c3)c2cc1NC(=O)C=CCN1CCOCC1	0.957689	0.308537	2.71817
P30411	Cc1cc(C)c2cccc(OCc3c(Cl)ccc(S(=O)(=O)NC4(C(=O)N5CCN(C(=N)NCC6CCCC6)CC5)CCCC4)c3Cl)c2n1	0.957479	0.17829	3.35688
P30411	Cc1ccc2cccc(OCc3c(Cl)ccc(S(=O)(=O)NC(C)(C)C(=O)N4CCN(C(=O)CNCCN(C)C)CC4)c3Cl)c2n1	0.957396	0.279882	3.04511
P30411	Cc1ccc2cccc(OCc3c(Cl)ccc(S(=O)(=O)NC(C)(C)C(=O)N4CCN(C(=O)C(C)C)CC4)c3Cl)c2n1	0.957343	0.386904	2.87732
Q13131	CNC1CC2OC(C)(C1OC)n1c3ccccc3c3c4c(c5c6ccccc6n2c5c31)C(=O)NC4	0.95722	0.405842	4.95366
P00533	COCCOc1cc2ncnc(Nc3ccc(F)c(Cl)c3)c2cc1NC(=O)C=CCNC(C)C	0.957075	0.26658	2.74269
P00533	COCCCOc1cc2ncnc(Nc3ccc(F)c(Cl)c3)c2cc1OC	0.956845	0.56641	2.21413
Q9P2K8	CNC1CC2OC(C)(C1OC)n1c3ccccc3c3c4c(c5c6ccccc6n2c5c31)C(=O)NC4	0.956582	0.405842	4.95366
P30411	Cc1ccc2cccc(OCc3c(Cl)ccc(S(=O)(=O)NC(C)(C)C(=O)N4CCN(C(=O)CCCc5ccncc5)CC4)c3Cl)c2n1	0.956476	0.217377	3.01652
P00533	CN(C)CC=CC(=O)Nc1cc2c(Nc3cccc(Br)c3)ncnc2cc1OC1CCOC1	0.95643	0.433933	3.25519
P30411	Cc1ccc2cccc(OCc3c(Cl)ccc(S(=O)(=O)NC4(C(=O)N5CCN(C(=O)CCCN(C)C)CC5)CCOCC4)c3Cl)c2n1	0.956219	0.314215	3.14873
P21452	CC(=O)N1CCC(CCN2CCC(C3CC3)C2)(c2ccc(Cl)c(Cl)c2)C1	0.956152	0.727332	3.29686
P30411	Cc1ccc2cccc(OCc3c(Cl)ccc(S(=O)(=O)NC(C)(C)C(=O)N4CCN(C=O)CC4)c3Cl)c2n1	0.955813	0.407228	2.96146
P00533	C=CC(=O)Nc1cc2c(Nc3ccc(Br)cc3F)ncnc2cc1OCCCN1CCOCC1	0.955763	0.311254	2.64605
P00533	COCCOc1cc2ncnc(Nc3ccc(OC4CCOCC4)c(Cl)c3)c2cc1NC(=O)C=CCN(C)C	0.955573	0.24344	2.92433
P36888	CC(C)(C)c1cc(NC(=O)Nc2ccc(-c3cc(NC(=O)c4ccnc(N)c4)ccc3F)cc2)no1	0.955534	0.286588	2.53028
Q96GD4	Cc1cc(Nc2nc(Sc3ccc(NC(=O)CN4CC(O)C(Oc5cc(Cl)cc(Cl)c5)C4)cc3F)nn3cccc23)n[nH]1	0.955515	0.171939	3.94255
P30411	Cc1ccc2cccc(OCc3c(Cl)ccc(S(=O)(=O)NC(C)(C)C(=O)N4CCN(CCC[N+](C)(C)C)CC4)c3Cl)c2n1	0.955494	0.301945	3.07983
P30411	Cc1ccc2cccc(OCc3c(Cl)ccc(S(=O)(=O)NC(C)(C)C(=O)N4CCN(C(=O)CCCCNC(=N)N)CC4)c3Cl)c2n1	0.955357	0.126189	3.08356
P30411	Cc1cc(C)c2cccc(OCc3c(Cl)ccc(S(=O)(=O)NC4(C(=O)N5CCN(C(=O)CC(C)(C)C)CC5)CCOCC4)c3Cl)c2n1	0.955342	0.321049	3.20101
P30556	CCCCN(Cc1ccccc1)c1nc(CCC)n(Cc2ccc(-c3ccccc3-c3nnn[nH]3)cc2)c1C(=O)O	0.955302	0.178822	2.86615
Q96GD4	Cc1cc(Nc2nc(Sc3ccc(NC(=O)CN4CCC(O)(C5CC5)C4)cc3)nn3cccc23)n[nH]1	0.955265	0.28778	3.50452
P30411	Cc1ccc2cccc(OCc3c(Cl)ccc(S(=O)(=O)NC(C)(C)C(=O)N4CCN(CC(=O)N(C)C)CC4)c3Cl)c2n1	0.955098	0.381321	2.91789
P41143	COc1cc(C(=O)NC2CCC3(O)C4Cc5ccc(O)c6c5C3(CCN4CC3CC3)C2O6)ccn1	0.954957	0.606321	5.29139
P36888	CNC(=O)c1cc(Oc2ccc(NC(=O)Nc3cc(C(C)(C)C)on3)cc2)ccn1	0.954847	0.582144	2.44369
P20309	Cc1cccc(NC(=O)C[N+]23CCC(CC2)C(OC(=O)C2(C4=CC=CC4)CCCCC2)C3)c1	0.954824	0.495278	4.40143
P20309	Cc1cccc(NC(=O)C[N+]23CCC(CC2)C(OC(=O)C2(C4=CC=CC4)CCCCCC2)C3)c1	0.954824	0.353242	4.39319
P30411	Cc1ccc2cccc(OCc3c(Cl)ccc(S(=O)(=O)NC(C)(C)C(=O)N4CCN(CC[N+](C)(C)C)CC4)c3Cl)c2n1	0.954496	0.333079	3.10467
P30411	Cc1ccc2cccc(OCc3c(Cl)ccc(S(=O)(=O)NC4(C(=O)N5CCC(CCC[N+](C)(C)C)CC5)CCOCC4)c3Cl)c2n1	0.954435	0.248609	3.30261
P41143	O=C(NCCCc1ccccc1)Nc1ccc2[nH]c3c(c2c1)CC1(O)C2Cc4ccc(O)c5c4C1(CCN2CC1CC1)C3O5	0.954302	0.187145	5.20624
P30411	Cc1cc(C)c2cccc(OCc3c(Cl)ccc(S(=O)(=O)NC4(C(=O)N5CCN(C(=N)N)CC5)CCOCC4)c3Cl)c2n1	0.95373	0.259667	3.15373
P30411	Cc1cc(C)c2cccc(OCc3c(Cl)ccc(S(=O)(=O)NC4(C(=O)N5CC[N+](C)(C)CC5)CCOCC4)c3Cl)c2n1	0.953597	0.384495	3.32543
P30411	Cc1ccc2cccc(OCc3c(Cl)ccc(S(=O)(=O)NC(C)(C)C(=O)N4CCN(CC(=N)N)CC4)c3Cl)c2n1	0.953444	0.249537	2.97454
P30411	Cc1ccc2cccc(OCc3c(Cl)ccc(S(=O)(=O)NC(C)(C)C(=O)N4CCN(C(=O)CCCNC(=N)N)CC4)c3Cl)c2n1	0.95337	0.13585	3.06529
P30411	Cc1ccc2cccc(OCc3c(Cl)ccc(S(=O)(=O)NC(C)(C)C(=O)N4CCN(C(=O)C(C)(C)C)CC4)c3Cl)c2n1	0.95313	0.38246	2.93786
P30411	Cc1cc(C)c2cccc(OCc3c(Cl)ccc(S(=O)(=O)NC(C)(C)C(=O)N4CCN(C(=N)NCC[N+](C)(C)C)CC4)c3Cl)c2n1	0.952761	0.165398	3.44289
P30411	Cc1ccc2cccc(OCc3c(Cl)ccc(S(=O)(=O)NC4(C(=O)N5CCN(C)CC5)CCOCC4)c3Cl)c2n1	0.95271	0.433102	2.96039
P30411	Cc1ccc2cccc(OCc3c(Cl)ccc(S(=O)(=O)NC(C)(C)C(=O)N4CCN(C(=O)C(N)CCCCc5ccncc5)CC4)c3Cl)c2n1	0.952226	0.17586	3.57972
P00533	CCOc1cc2ncnc(Nc3cccc(Br)c3)c2cc1NC(=O)C=CCN(C)C	0.952182	0.469195	2.57149
Q96GD4	Cc1cc(Nc2nc(Sc3ccc(NC(=O)CN4CCC(C(=O)NCC#N)C4)cc3)nn3cccc23)n[nH]1	0.95216	0.238845	3.41866
P00533	O=C(CN1CCOCC1)Nc1ccc2ncnc(Nc3ccc(F)c(Cl)c3)c2c1	0.952114	0.664229	2.19852
P30411	Cc1cc(C)c2cccc(OCc3c(Cl)ccc(S(=O)(=O)NC4(C(=O)N5CCN(C(=O)CN(C)C)CC5)CCOCC4)c3Cl)c2n1	0.951624	0.359934	3.16091
P30411	Cc1ccc2cccc(OCc3c(Cl)ccc(S(=O)(=O)NC(C)(C)C(=O)N4CCC(c5ccc(C(=O)N(C)C)cc5)CC4)c3Cl)c2n1	0.951514	0.21147	3.00118
P30411	Cc1ccc2cccc(OCc3c(Cl)ccc(S(=O)(=O)NC(C)(C)C(=O)N4CCN(CC(C)C)CC4)c3Cl)c2n1	0.951277	0.355872	2.85005
P41143	O=C(Nc1ccccc1)Nc1ccc2[nH]c3c(c2c1)CC1(O)C2Cc4ccc(O)c5c4C1(CCN2CC1CC1)C3O5	0.95118	0.240396	5.12971
Q96GD4	Cc1cc(Nc2nc(Sc3ccc(NC(=O)CN4CCC(C(=O)N5CCC(F)(F)C5)CC4)c(Cl)c3)nn3cccc23)n[nH]1	0.951073	0.253384	3.22804
P30411	Cc1cc(C)c2cccc(OCc3c(Cl)ccc(S(=O)(=O)NC(C)(C)C(=O)N4CCN(C(=O)CCC(C)(C)C)CC4)c3Cl)c2n1	0.950938	0.285331	3.05723
P20309	Cc1cccc(NC(=O)C[N+]23CCC(CC2)C(OC(=O)C2(C4=CC=CC4)CCCCCC2)C3)n1	0.950891	0.376187	4.53498
P30411	Cc1ccc2cccc(OCc3c(Cl)ccc(S(=O)(=O)NC(C)(C)C(=O)N4CCN(C(=N)NCCCNCC(=O)O)CC4)c3Cl)c2n1	0.9508	0.100718	3.32876
P21127	CNC1CC2OC(C)(C1OC)n1c3ccccc3c3c4c(c5c6ccccc6n2c5c31)C(=O)NC4	0.950778	0.405842	4.95366
P30411	Cc1cc(C)c2cccc(OCc3c(Cl)ccc(S(=O)(=O)NC(C)(C)C(=O)N4CCN(C(=O)CC(C)C)CC4)c3Cl)c2n1	0.950606	0.32767	2.95011
P30411	Cc1ccc2cccc(OCc3c(Cl)ccc(S(=O)(=O)NC(C)(C)C(=O)N4CCN(C(=O)CCC(N)=O)CC4)c3Cl)c2n1	0.950576	0.341275	2.94502
P30411	Cc1cc(C)c2cccc(OCc3c(Cl)ccc(S(=O)(=O)NC(C)(C)C(=O)N4CCN(C(=O)CN(C)C)CC4)c3Cl)c2n1	0.950403	0.372513	2.9778
P30411	Cc1cc(C)c2cccc(OCc3c(Cl)ccc(S(=O)(=O)NC4(C(=O)N5CCOCC5)CCOCC4)c3Cl)c2n1	0.950377	0.423345	2.99889
P30411	Cc1ccc2cccc(OCc3c(Cl)ccc(S(=O)(=O)NC(C)(C)C(=O)N4CCN(C(=N)NC(C)(C)C)CC4)c3Cl)c2n1	0.949973	0.2442	3.19984
P30411	Cc1cc(C)c2cccc(OCc3c(Cl)ccc(S(=O)(=O)NC4(C(=O)N5CCC(N)CCC5)CCOCC4)c3Cl)c2n1	0.949965	0.378529	3.51134
P41143	NC(=O)c1ccc(C(=O)NC2CCC3(O)C4Cc5ccc(O)c6c5C3(CCN4CC3CC3)C2O6)cc1	0.94942	0.508155	5.14859
P10826	CC(C=CC1=C(C)CCCCC1(C)C)=CC=CC(C)=CC(=O)O	0.949405	0.499431	3.06169
P08172	O=C(C[N+]12CCC(CC1)C(OC(=O)C1(C3=CC=CC3)CCCCCC1)C2)Nc1ccsn1	0.949376	0.389834	4.89193
P00533	C=CC(=O)Nc1cc2c(Nc3cccc(Cl)c3)ncnc2cc1OCCCN1CCOCC1	0.949181	0.358903	2.53847
P30411	Cc1ccc2cccc(OCc3c(Cl)ccc(S(=O)(=O)NC(C)C(=O)N4CCN(C(=O)CCCC[N+](C)(C)C)CC4)c3Cl)c2n1	0.949171	0.220879	3.43915
P10721	COc1cc2c(N3CCN(C(=O)Nc4ccc(OC(C)C)cc4)CC3)ncnc2cc1OCCN1CCCCC1	0.948621	0.413457	2.5294
P25774	CCC(C)C(NC(=O)N1CCOCC1)C(=O)NC(C#N)COCc1ccccc1	0.948574	0.653902	3.31617
O76083	CNC1CC2OC(C)(C1OC)n1c3ccccc3c3c4c(c5c6ccccc6n2c5c31)C(=O)NC4	0.948542	0.405842	4.95366
P30411	Cc1ccc2cccc(OCc3c(Cl)ccc(S(=O)(=O)NC(C)(C)C(=O)N4CCC(CC[N+](C)(C)C)CC4)c3Cl)c2n1	0.947808	0.283621	3.13635
P30411	Cc1cc(C)c2cccc(OCc3c(Cl)ccc(S(=O)(=O)NC(C)(C)C(=O)N4CCCC4)c3Cl)c2n1	0.947472	0.4248	2.74559
P30411	Cc1ccc2cccc(OCc3c(Cl)ccc(S(=O)(=O)NC4(C(=O)N5CCN(C(=O)C(N)CCCCNC(=N)N)CC5)CCOCC4)c3Cl)c2n1	0.947461	0.0978152	3.79476
P10721	COc1cc2c(N3CCN(C(=O)Nc4ccc(OC(C)C)cc4)CC3)ncnc2cc1OCCCN1CCN(C)CC1	0.947088	0.361231	2.61532
P30411	Cc1cc(C)c2cccc(OCc3c(Cl)ccc(S(=O)(=O)NC4(C(=O)N5CCN(C(=O)NCCCC[N+](C)(C)C)CC5)CCOCC4)c3Cl)c2n1	0.94704	0.19834	3.40568
P32241	O=C(O)CCN1CCCC(CN2CCC(Oc3cc(C(F)(F)F)ccc3Cl)CC2)CC1	0.946938	0.63172	2.85541
P30411	Cc1cc(C)c2cccc(OCc3c(Cl)ccc(S(=O)(=O)NC4(C(=O)N5CCN(C(=O)CC(N)c6ccccc6)CC5)CCCOCC4)c3Cl)c2n1	0.94671	0.208842	3.94567
P30542	CCCn1c(=O)c2[nH]c(C3CCCC3c3ccccc3)nc2n(CCC)c1=O	0.946665	0.707629	3.28625
P30411	Cc1ccc2cccc(OCc3c(Cl)ccc(S(=O)(=O)NC(C)(C)C(=O)N4CCN(C(=O)CCCCn5ccnc5)CCCC4)c3Cl)c2n1	0.946161	0.177337	3.15106
P41143	O=C(NC1CCC2(O)C3Cc4ccc(O)c5c4C2(CCN3CC2CC2)C1O5)c1ccccc1Cl	0.946115	0.624466	5.12172
P30411	Cc1ccc2cccc(OCc3c(Cl)ccc(S(=O)(=O)NC(C)(C)C(=O)N4CCN(CCCCCN)CC4)c3Cl)c2n1	0.945671	0.275537	2.90086
P00533	CC(C)N1CCN(Cc2ccc(-c3ccc4ncnc(Nc5ccc(OCc6cccc(F)c6)c(Cl)c5)c4c3)o2)CC1	0.945505	0.191688	2.66206
P00533	CS(=O)(=O)CCNCc1ccc(-c2ccc3ncnc(Nc4ccc5c(cnn5Cc5ccccc5)c4)c3c2)o1	0.945374	0.223922	2.73756
P30411	Cc1cc(C)c2cccc(OCc3c(Cl)ccc(S(=O)(=O)NC4(C(=O)N5CC[N+](C)(CCO)CC5)CCOCC4)c3Cl)c2n1	0.945261	0.333567	3.4326
P00533	COc1cc2c(Nc3ccc(Br)c(Cl)c3)ncnc2cc1OCCCN1CCN(C)CC1	0.945237	0.427547	2.41868
P10826	CC(C=CC1=C(C)CCCC1(C)C)=CC=CC(C)=CC(C)=CC(=O)O	0.94514	0.439557	3.27993
P08912	COC1(C#CC(O)(c2ccccc2)c2cccnc2)CN2CCC1CC2	0.944876	0.865674	4.39851
P30411	Cc1ccc2cccc(OCc3c(Cl)ccc(S(=O)(=O)NC(C)(C)C(=O)N4CCN(C(=O)CN(C)CCCN=C(N)N)CC4)c3Cl)c2n1	0.944858	0.136171	3.21731
Q15118	Cc1cncc(Cl)c1-c1ccc2c(c1)CCC(c1cccnc1)N2C(=O)c1ccc(O)cc1O	0.944742	0.391047	3.20051
Q13043	CNC1CC2OC(C)(C1OC)n1c3ccccc3c3c4c(c5c6ccccc6n2c5c31)CNC4=O	0.944716	0.405842	4.95366
Q96NX5	CCOC(=O)C1(O)CC2OC1(C)n1c3ccccc3c3c4c(c5c6ccccc6n2c5c31)C(=O)NC4	0.944638	0.371247	4.80662
P30411	Cc1cc(C)c2cccc(OCc3c(Cl)ccc(S(=O)(=O)NC(C)(C)C(=O)N4CCNCC4)c3Cl)c2n1	0.944579	0.445111	2.87821
P20309	O=C(C[N+]12CCC(CC1)C(OC(=O)C1(C3=CC=CC3)CCCCC1)C2)Nc1cnccn1	0.944558	0.54492	4.62425
P20309	O=C(C[N+]12CCC(CC1)C(OC(=O)C1(C3=CC=CC3)CCCCCCC1)C2)Nc1cnccn1	0.944558	0.50342	4.5931
Q96GD4	Cc1cc(Nc2nc(Sc3ccc(NC(=O)CN4CCC(C(=O)O)CC4)cn3)nn3cccc23)n[nH]1	0.944465	0.279877	2.92858
P36888	CN1CCN(CCCOc2ccc3c(c2)sc2nc(-c4ccc(CNC(=O)Nc5cc(C(C)(C)C)on5)cc4)cn23)CC1	0.944438	0.204873	2.91911
P30411	Cc1cc(C)c2cccc(OCc3c(Cl)ccc(S(=O)(=O)NC4(C(=O)N5CC[N+](C)(C6CCCC6)CC5)CCOCC4)c3Cl)c2n1	0.944192	0.300664	3.54053
P12931	Cn1c(=O)c(-c2c(Cl)cccc2Cl)cc2cnc(Nc3ccc(C4CCN(CCO)CC4)cc3)nc21	0.943931	0.360177	2.64927
P30411	Cc1ccc2cccc(OCc3c(Cl)ccc(S(=O)(=O)NC(C)(C)C(=O)N4CCC(NCCN)CC4)c3Cl)c2n1	0.943906	0.31745	2.94888
P30542	CCCn1c(=O)c2nc(-c3ccccc3)[nH]c2n(CCC)c1=O	0.943736	0.78586	2.3913
P30411	Cc1ccc2cccc(OCc3c(Cl)ccc(S(=O)(=O)NC4(C(=O)N5CCN(C(=O)CCCCN(C)C)CC5)CCOCC4)c3Cl)c2n1	0.943687	0.268636	3.16773
O14936	CNC1CC2OC(C)(C1OC)n1c3ccccc3c3c4c(c5c6ccccc6n2c5c31)C(=O)NC4	0.943419	0.405842	4.95366
P30411	Cc1cc(C)c2cccc(OCc3c(Cl)ccc(S(=O)(=O)NC4(C(=O)N5CC[N+](C)(C[N+](C)(C)C)CC5)CCOCC4)c3Cl)c2n1	0.94336	0.331405	3.65903
Q92731	CC12CCC3c4ccc(O)cc4CCC3C1CC(O)C2O	0.943194	0.687428	3.87154
P30411	Cc1ccc2cccc(OCc3c(Cl)ccc(S(=O)(=O)NC(C)(C)C(=O)N4CCC(C(=O)N5CC(=O)CCCC5)CC4)c3Cl)c2n1	0.942893	0.340172	3.1083
P54756	COc1cc(Nc2c(C#N)cnc3cc(OCCC4CCN(C)CC4)c(OC)cc23)c(Cl)cc1Cl	0.942868	0.378044	2.67898
P00533	CCOc1cc2ncnc(Nc3ccc(F)c(Cl)c3)c2cc1OCC	0.942551	0.671833	2.1338
P14416	O=S(=O)(NCCCCN1CCC(c2noc3cc(F)ccc23)CC1)c1ccccc1	0.942501	0.54761	2.36102
P00533	COc1cc2c(Nc3ccc(F)c(Cl)c3F)ncnc2cc1OC1CCN(C)CC1	0.942466	0.582696	2.59001
P30542	Cc1ccc(Cn2nnc3c(-c4ccco4)nc(N)nc32)cc1	0.94246	0.624209	2.38077
P30411	Cc1cc(C)c2cccc(OCc3c(Cl)ccc(S(=O)(=O)NC4(C(=O)N5CCN(C(=N)NCCCO)CC5)CCOCC4)c3Cl)c2n1	0.942204	0.14049	3.40854
P30411	Cc1cc(C)c2cccc(OCc3c(Cl)ccc(S(=O)(=O)NC(C)(C)C(=O)N4CCN(C(=O)C(C)(C)O)CC4)c3Cl)c2n1	0.942119	0.373109	3.05255
Q9P289	CNC1CC2OC(C)(C1OC)n1c3ccccc3c3c4c(c5c6ccccc6n2c5c31)C(=O)N(C)CC4	0.942094	0.385242	4.97099
P36888	CC(C)(C)c1cc(NC(=O)Nc2ccc(-c3cn4c(n3)sc3nc(OCCN5CCOCC5)ccc34)cc2)no1	0.941961	0.276552	3.02824
P24723	CCCCCC(=O)OC1C(C)C2(O)C(C=C(CO)CC3(O)C(=O)C(C)=CC32)C2C(C)(C)C12OC(=O)CCC	0.94163	0.23399	5.02237
Q9Y6E0	CC(C)(C)c1cc(NC(=O)Nc2ccc(Oc3ccnc(Nc4ccc(N5CCOCC5)cc4)n3)c3ccccc23)n(-c2ccc(S(N)(=O)=O)cc2)n1	0.941437	0.123859	3.06798
P30411	Cc1cc(C)c2cccc(OCc3c(Cl)ccc(S(=O)(=O)NC4(C(=O)N5CCN(Cc6ccccc6)CC5)CCOCC4)c3Cl)c2n1	0.94143	0.232309	3.01548
P00533	COCCOc1cc2ncnc(Nc3ccc(OC4CCNCC4)c(Cl)c3)c2cc1NC(=O)C=CCN(C)C	0.941402	0.223546	2.94882
P00533	Fc1ccc(Nc2ncnc3cc(OCCCN4CCOCC4)c4c(c23)OCO4)cc1Cl	0.941324	0.530107	2.74503
Q9Y5N1	CC(=O)N1CCN(Cc2ccc(OCCCN3CCCCC3)cc2)CC1	0.941119	0.701372	1.90752
P20309	CC(C(=O)OC1C[N+]2(CCc3ccc4ncncc4c3)CCC1CC2)(c1ccccc1)N1CCCCC1	0.941115	0.347665	4.52943
P00533	NC(=O)N1CCN(Cc2ccc(-c3ccc4ncnc(Nc5ccc(OCc6cccc(F)c6)c(Cl)c5)c4c3)o2)CC1	0.940995	0.222644	2.68046
P24723	CCCCC(=O)OC1C(C)C2(O)C(C=C(CO)CC3(O)C(=O)C(C)=CC32)C2C(C)(C)C12OC(=O)CCC	0.940766	0.33023	5.04587
P30411	Cc1cc(C)c2cccc(OCc3c(Cl)ccc(S(=O)(=O)NC(C)(C)C(=O)N4CCN(CCCCCCC(=O)N(C)C)CC4)c3Cl)c2n1	0.940716	0.204264	3.08833
P00533	C=CC(=O)Nc1cc2c(Nc3ccc(Br)cc3F)ncnc2cc1OCCN1CCN(C)CC1	0.940594	0.426853	2.64235
P30411	Cc1cc(C)c2cccc(OCc3c(Cl)ccc(S(=O)(=O)NC4(C(=O)N5CC[N+]6(CCCCCC6)CC5)CCOCC4)c3Cl)c2n1	0.940585	0.315283	3.92535
P30411	Cc1ccc2cccc(OCc3c(Cl)ccc(S(=O)(=O)NC4(C(=O)N5CCN(C(=N)NCCCN(C)C)CC5)CCOCC4)c3Cl)c2n1	0.940017	0.153102	3.40702
P11229	C[N+]1(C)C2CCC1CC(OC(=O)C(CO)c1ccccc1)C2	0.93995	0.684128	4.38108
P30411	Cc1cc(C)c2cccc(OCc3c(Cl)ccc(S(=O)(=O)NC(C)(C)C(=O)N4CCN(CCN(C)C)CC4)c3Cl)c2n1	0.939921	0.350436	2.93148
P20309	COc1ccc(OC)c(CC[N+]23CCC(CC2)C(OC(=O)C2(C4=CC=CC4)CCCCCC2)C3)c1	0.939728	0.27499	4.44276
P35368	COc1cc2nc(N3CCN(C(=O)c4cc5ccc(O)cc5o4)C4CCCCC43)nc(N)c2cc1OC	0.939475	0.42536	3.53021
Q00526	CCOC(=O)COc1nc(Nc2ccc(S(=O)(=O)C3CC3)cc2)ncc1C(F)(F)F	0.93929	0.617921	2.57739
P30542	CCCn1c(=O)c2[nH]c(-c3ccccc3)nc2n(CCC)c1=O	0.939226	0.78586	2.23781
Q15118	Cc1cc(F)ccc1-c1ccc2c(c1)CCC(c1cccnc1)N2C(=O)c1ccc(O)cc1O	0.939139	0.401721	2.9877
Q96GD4	Cc1cc(Nc2nc(Sc3ccc(NC(=O)CN4CC(OC(C)(C)C(F)(F)F)C4)cc3)nn3cccc23)n[nH]1	0.939026	0.271639	3.25843
P57078	CNC1CC2OC(C)(C1OC)n1c3ccccc3c3c4c(c5c6ccccc6n2c5c31)C(=O)NC4	0.93873	0.405842	4.95366
Q9UEE5	CNC(=O)C1(O)CC2OC1(C)n1c3ccccc3c3c4c(c5c6ccccc6n2c5c31)C(=O)NC4	0.93853	0.353406	4.87809
Q9UKE5	CNC1CC2OC(C)(C1OC)n1c3ccccc3c3c4c(c5c6ccccc6n2c5c31)CNC4=O	0.938459	0.405842	4.95366
P10721	COc1cc2c(N3CCN(C(=O)Nc4cc(C(C)(C)C)on4)CC3)ncnc2cc1OCCCN1CCCC1	0.938337	0.424051	2.77077
P20309	O=C(C[N+]12CCC(CC1)C(OC(=O)C1(C3=CC=CC3)CCCCCC1)C2)Nc1ccnnc1	0.938323	0.404281	4.67283
P54646	CNC1CC2OC(C)(C1OC)n1c3ccccc3c3c4c(c5c6ccccc6n2c5c31)C(=O)NC4	0.938267	0.405842	4.95366
P41143	CC(C)(C)OC(=O)NC1CCC2(O)C3Cc4ccc(O)c5c4C2(CCN3CC2CC2)C1O5	0.938181	0.666925	5.2684
P30411	Cc1ccc2cccc(OCc3c(Cl)ccc(S(=O)(=O)NC(C)(C)C(=O)N4CCN(C(=O)c5ccnnc5)CCCC4)c3Cl)c2n1	0.938026	0.272835	3.10047
Q96GD4	Cc1cc(Nc2nc(Sc3ccc(NC(=O)CN4CCC(C(=O)N5CCC(=O)C5)CC4)cc3)nn3cccc23)n[nH]1	0.937772	0.28998	3.03723
P08172	CC(C(=O)OC1C[N+]2(CCCc3ccncc3)CCC1CC2)(c1ccccc1)N1CCCCC1	0.937552	0.425831	4.40007
P30411	Cc1ccc2cccc(OCc3c(Cl)ccc(S(=O)(=O)NC(C)(C)C(=O)N4CCOCC4)c3Cl)c2n1	0.937492	0.468488	2.76239
P00533	O=C(C=CC(=O)Nc1cc2c(Nc3ccc(F)c(Cl)c3)ncnc2cc1OC1CCOC1)NO	0.937473	0.226316	3.26088
P37173	Cc1ccc(Oc2ccnc(Nc3ccc(N4CCOCC4)cc3)n2)c(=O)n1C	0.937383	0.713736	2.47052
P41143	CC(=O)Nc1ccc(C(=O)NC2CCC3(O)C4Cc5ccc(O)c6c5C3(CCN4CC3CC3)C2O6)cc1	0.937349	0.499482	5.13198
P51449	COc1nc2ccc(C(O)(c3cnnn3C)c3cncn3C)cc2c(Cl)c1Cc1ccc(-n2cccn2)cc1	0.937165	0.327704	3.786
P30411	Cc1cc(C)c2cccc(OCc3c(Cl)ccc(S(=O)(=O)NC(C)(C)C(=O)N4CCC(F)CC4)c3Cl)c2n1	0.937128	0.383215	2.9456
P14416	O=S(=O)(NCCCN1CCC(c2noc3cc(F)ccc23)CC1)c1ccccc1	0.936982	0.595602	2.33551
P30411	COc1cc(C)c2cccc(OCc3c(Cl)ccc(S(=O)(=O)NC4(C(=O)N5CC[N+](C)(CC[N+](C)(C)C)CC5)CCCC4)c3Cl)c2n1	0.936972	0.281297	3.60811
P10826	CC(C=CC1=C(C)CCCC1(C)C)=CC=CC=CC(C)=CC(=O)O	0.936935	0.468665	3.24283
P30411	Cc1ccc2cccc(OCc3c(Cl)ccc(S(=O)(=O)NC(C)(C)C(=O)N4CCN(c5ccc(C)cc5)CC4)c3Cl)c2n1	0.936826	0.248607	2.80953
Q15118	O=C(c1ccc(O)cc1O)N(Cc1ccccc1)c1ccc(O)cc1	0.936494	0.67967	1.99889
P00533	CCN(CC)CC=CC(=O)Nc1cc2c(Nc3ccc(F)c(Cl)c3)ncnc2cc1OCC	0.936392	0.385224	2.65911
P00533	CS(=O)(=O)CCNCc1ccc(-c2ccc3ncnc(Nc4ccc5c(cnn5Cc5cccc(F)c5)c4)c3c2)o1	0.936391	0.213237	2.82557
P00533	C=CC(=O)Nc1ccc2ncnc(Nc3ccc(OCc4ccccn4)c(Cl)c3)c2c1	0.936083	0.394386	2.38135
P11229	CCCCCCCCN1CCC(OC(=O)Nc2ccccc2-c2ccccc2)CC1	0.935984	0.44331	2.0568
P41143	O=C(NC1CCC2(O)C3Cc4ccc(O)c5c4C2(CCN3CC2CC2)C1O5)c1cccs1	0.935923	0.664719	5.24481
P35372	COC12CCC3(CC1C(C)(O)C(C)C)C1Cc4ccc(O)c5c4C3(CCN1CC1CC1)C2O5	0.935748	0.705089	6.51307
P30411	Cc1ccc2cccc(OCc3c(Cl)ccc(S(=O)(=O)NC4(C(=O)N5CC[N+](C)(C)CC5)CCOCC4)c3Cl)c2n1	0.935642	0.397659	3.28429
P20309	COC1(C#CC(O)(c2cccs2)c2cccnc2)CN2CCC1CC2	0.935155	0.860528	4.74694
P00533	COc1cc2c(Nc3ccc(Cl)c(Cl)c3)ncnc2cc1OCC1CCN(C)CC1	0.935021	0.545515	2.35389
Q15375	COc1cc(N2CCN(C(C)=O)CC2)ccc1Nc1ncc(Cl)c(Nc2ccccc2S(=O)(=O)C(C)C)n1	0.934574	0.412509	2.64975
P30411	Cc1cc(C)c2cccc(OCc3c(Cl)ccc(S(=O)(=O)NC4(C(=O)N5CCOCC5)CC4)c3Cl)c2n1	0.934557	0.456957	2.85473
P00533	COc1cc2ncnc(Nc3ccc(OCc4cccc(F)c4)c(Cl)c3)c2cc1OCCCN1CCN(C)CC1	0.934487	0.229845	2.52275
P00533	COc1cc2c(Nc3ccc(OCc4cccc(F)c4)c(Cl)c3)ncnc2cc1OCCCN1CCN(C)CC1	0.934487	0.229845	2.52275
Q9H4B4	CNC1CC2OC(C)(C1OC)n1c3ccccc3c3c4c(c5c6ccccc6n2c5c31)C(=O)NC4	0.934315	0.405842	4.95366
Q15118	Cc1cnc(Cl)nc1-c1ccc(N(Cc2ccc(CN(C)C)cc2)C(=O)c2ccc(O)cc2O)cc1	0.934179	0.327651	2.58516
P00533	COc1cc2c(Nc3cc(Cl)c(Cl)cc3F)ncnc2cc1OCCN1CCOCC1	0.934117	0.512105	2.43699
Q8IY84	CCNC1CC2OC(C)(C1OC)n1c3ccccc3c3c4c(c5c6ccccc6n2c5c31)C(=O)NC4	0.934114	0.391313	4.98413
Q2M2I8	CCNC1CC2OC(C)(C1OC)n1c3ccccc3c3c4c(c5c6ccccc6n2c5c31)C(=O)NC4	0.934091	0.391313	4.98413
P25100	COc1cccc2c1CCC1CN(CCn3c(=O)[nH]c4ccncc4c3=O)CC21	0.933941	0.731832	3.36595
P08912	C[N+]1(C)C2CCC1CC(OC(=O)C(CO)c1ccccc1)C2	0.933925	0.684128	4.38108
P25774	CC(C)C(NC(=O)N1CCOCC1)C(=O)NC(C#N)COCc1ccccc1	0.933879	0.698154	3.07666
P35372	COC12CCC3(CC1CNC(=O)C(N)Cc1ccccc1)C1Cc4ccc(O)c5c4C3(CCN1C)C2O5	0.933863	0.560711	6.22694
P11229	O=C(C[N+]12CCC(CC1)C(OC(=O)C1(C3=CC=CC3)CCCCCC1)C2)Nc1cccnn1	0.933594	0.404281	4.64199
P35368	COc1cc2nc(N3CCN(C(=O)CCc4ccccc4)CC3)nc(N)c2cc1OC	0.933507	0.653522	2.19241
P06241	COc1cc(Nc2c(C#N)cnc3cc(OCCCN4CCCC4)c(OC)cc23)c(Cl)cc1Cl	0.933493	0.358358	2.54789
Q92630	CNC1CC2OC(C)(C1OC)n1c3ccccc3c3c4c(c5c6ccccc6n2c5c31)C(=O)NC4	0.933353	0.405842	4.95366
P25098	CNC1CC2OC(C)(C1OC)n1c3ccccc3c3c4c(c5c6ccccc6n2c5c31)C(=O)NC4	0.933302	0.405842	4.95366
P00533	CS(=O)(=O)CCNCc1ccc(-c2ccc3ncnc(Nc4ccc5[nH]ccc5c4)c3c2)o1	0.933186	0.296147	2.68024
P00533	CP(C)(=O)NC1CN(Cc2ccc(-c3ccc4ncnc(Nc5ccc(OCc6cccc(F)c6)c(Cl)c5)c4c3)o2)CC1	0.933143	0.153643	3.4574
P35348	COc1cc2nc(N3CCN(C(=O)c4ccco4)Cc4ccccc43)nc(N)c2cc1OC	0.932766	0.507642	2.54002
P51449	COc1nc2ccc(C(O)(c3ccc(F)cc3)c3cncn3C)cc2c(Cl)c1Cc1ccc(C(F)(F)F)cc1	0.932596	0.237955	3.35685
P48443	CC(C=CC1=C(C)CCCCC1(C)C)=CC=CC(C)=CC(=O)O	0.931961	0.499431	3.06169
P08631	COc1cc(Nc2c(C#N)cnc3cc(OC)c(OC)cc23)c(F)cc1Cl	0.931921	0.68525	2.36212
P00533	COc1cc2c(Nc3ccc(Cl)c(Cl)c3)ncnc2cc1OCCCCN1CCOCC1	0.931646	0.426178	2.34118
P00533	COCCOc1cc2ncnc(Nc3cc(F)cc(Cl)c3)c2cc1NC(=O)C=CCN1CCN(C)CC1	0.931619	0.301979	2.79731
P21452	CN(C)CCCN1CCC(NC(=O)c2cc3ncccc3o2)C(Cc2ccccc2)C1	0.931497	0.604894	3.18718
P11229	CN1CC2CCC1CC(OC(=O)C(CO)c1ccccc1)C2	0.931374	0.866282	4.25003
P30556	CCc1ccc(C2CC2)c(C(=O)Nc2ccc(-c3ccccc3-c3nnn[nH]3)cc2)c1	0.931341	0.456923	2.43317
P20309	C[N+]12CCC(CC1)C(OC(=O)C(CO)c1ccccc1)C2	0.931323	0.67578	4.26322
P30542	CCCn1c(=O)c2nc(-c3ccc(S(=O)(=O)F)cc3)[nH]c2n(CCC)c1=O	0.931197	0.643978	2.71891
P00533	CCN(CC)CC=CC(=O)Nc1cc2c(Nc3ccc(C(=O)NCCN(C)C)c(F)c3)ncnc2cc1OCCCN(C)C	0.930851	0.154727	3.00298
P11229	Cc1ccccc1C(=O)NCCCCCN1CCC(OC(=O)Nc2ccccc2-c2ccccc2)CC1	0.930722	0.322405	2.23083
P00533	COc1ccc2ncnc(Nc3ccc(F)c(Cl)c3)c2c1	0.930554	0.788442	1.9383
P12931	COc1cc(Nc2c(C#N)cnc3cc(C(=O)NCCCCN4CCOCC4)c(OC)cc23)c(Cl)cc1Cl	0.930055	0.334389	2.70401
P00533	O=C(C=CCN1CCCOCC1)Nc1cc2c(Nc3ccc(F)c(Cl)c3)ncnc2cc1OCC(O)CO	0.930029	0.283919	3.2975
P30411	Cc1ccc2cccc(OCc3c(Cl)ccc(S(=O)(=O)NC(C)(C)C(=O)N4CCN(C(=O)C=CCCN(C)C)CC4)c3Cl)c2n1	0.929883	0.294262	3.14238
P30411	Cc1cc(C)c2cccc(OCc3c(Cl)ccc(S(=O)(=O)N(C)C(C)(C)C(=O)N4CCN(C(=O)CCCCN=C(N)N)CC4)c3Cl)c2n1	0.929763	0.159376	3.2412
Q76MJ5	CCNC1CC2OC(C)(C1OC)n1c3ccccc3c3c4c(c5c6ccccc6n2c5c31)C(=O)NC4	0.929608	0.391313	4.98413
P30411	Cc1ccc2cccc(OCc3c(Cl)ccc(S(=O)(=O)NC4(C(=O)N5CCC(C(=O)NC(C)C)CC5)CCOCC4)c3Cl)c2n1	0.929359	0.325898	3.07636
P25100	COc1cc2nc(N(C)CCSSCCN(C)C(=O)c3ccccc3)nc(N)c2cc1OC	0.92934	0.319889	2.80347
P06241	Cn1c(=O)c(-c2c(Cl)cccc2Cl)cc2cnc(Nc3ccc(S(=O)(=O)NCCN4CCCC4)cc3)nc21	0.928786	0.321344	2.66112
P00533	O=C(Cc1ccc(O)cc1)Nc1ccc2ncnc(Nc3ccc(F)c(Cl)c3)c2c1	0.92878	0.418519	2.1548
Q9NPI1	CNC1CC2OC(C)(C1OC)n1c3ccccc3c3c4c(c5c6ccccc6n2c5c31)C(=O)NC4	0.928247	0.405842	4.95366
P06241	COc1cc(Nc2c(C#N)cnc3cc(OCCCN4CCCCC4)c(OC)cc23)c(Cl)cc1Cl	0.92824	0.329192	2.56449
P41143	Cn1nc(-c2ccc(O)cc2)c2c1C1Oc3c(O)ccc4c3C13CCN(CC1CC1)C(C4)C3(O)C2	0.928228	0.543623	5.3078
Q9HC35	CNC1CC2OC(C)(C1OC)n1c3ccccc3c3c4c(c5c6ccccc6n2c5c31)C(=O)NC4	0.928191	0.405842	4.95366
Q15118	CCc1cnc(Cl)nc1-c1ccc(N(Cc2cccc(F)c2)C(=O)c2ccc(O)cc2O)cc1	0.928102	0.344839	2.56628
P08912	Cc1ccc(CCC[N+]23CCC(CC2)C(OC(=O)C2(C4=CC=CC4)CCCCCC2)C3)cn1	0.928067	0.304386	4.52847
P00533	C#Cc1cccc(Nc2ncnc3ccc(OCCCCN4CCOCC4)cc23)c1	0.928061	0.456285	2.41544
Q15118	Cc1cnc(Cl)nc1-c1ccc(N(Cc2ccccn2)C(=O)c2ccc(O)cc2O)cc1	0.927952	0.428672	2.54626
P20309	Cc1cc(CCC[N+]23CCC(CC2)C(OC(=O)C2(C4=CC=CC4)CCCCC2)C3)ccc1C(=O)O	0.927862	0.389363	4.50158
P00533	CN(C)CCC=CC(=O)Nc1cc2c(Nc3ccc(OCc4cccc(F)c4)c(Cl)c3)ncnc2cc1OCCCN1CCN(C)CC1	0.92759	0.112725	2.99253
P08172	CC(C)OC(=O)N(Cc1ccccc1)C1CCN(CCc2ccccc2)CC1	0.927361	0.695409	2.08292
P30411	Cc1ccc2cccc(OCc3c(Cl)ccc(S(=O)(=O)NC(C)(C)C(=O)N(C)C)c3Cl)c2n1	0.927095	0.503132	2.76981
P00533	O=C(C=CC(=O)O)Nc1cc2c(Nc3ccc(Br)c(Cl)c3)ncnc2cc1OCCCN1CCOCC1	0.926965	0.231586	2.73568
O94921	CNC1CC2OC(C)(C1OC)n1c3ccccc3c3c4c(c5c6ccccc6n2c5c31)C(=O)NC4	0.926872	0.405842	4.95366
P41143	N=C(N)NCCCc1ccc2[nH]c3c(c2c1)CC1(O)C2Cc4ccc(O)c5c4C1(CCN2CC1CC1)C3O5	0.92686	0.170734	5.34846
P11229	Cc1cccc(C(=O)NCCCCCN2CCC(CCC3CCN(CC4CCC4)CC3)C2)c1	0.926788	0.423981	2.80724
P30411	Cc1cc(C)c2cccc(OCc3c(Cl)ccc(S(=O)(=O)NC4(C(=O)N5CCC(C(=O)NCCCCc6ccncc6)CC5)CCOCC4)c3Cl)c2n1	0.926576	0.15004	3.29095
P08912	CC(C(=O)OC1CN2CCC1CC2)(c1ccccc1)c1ccccc1	0.926567	0.799263	3.5492
Q6XUX3	CCNC1CC2OC(C)(C1OC)n1c3ccccc3c3c4c(c5c6ccccc6n2c5c31)C(=O)NC4	0.9265	0.391313	4.98413
P20309	CC(C(=O)OC1CN2CCC1CC2)(c1ccccc1)N1CCCCC1	0.926086	0.787647	3.96746
P00533	O=C(CCCCN1CCOCC1)Nc1ccc2ncnc(Nc3cccc(Br)c3)c2c1	0.926033	0.456179	2.27108
P25774	N#CC(COCc1ccccc1)NC(=O)C(CC1CCCCC1)NC(=O)c1ccc(NS(=O)(=O)c2ccccn2)cc1	0.926005	0.270686	3.39935
P06241	COc1cc(Nc2c(C#N)cnc3cc(-c4ccc(C(=O)N5CCNCC5)cc4)ccc23)c(Cl)cc1Cl	0.925997	0.333913	2.59976
P21452	O=C(c1ccccc1)N1CCC(CCN2CCC(N3CCCCC3)CC2)(c2ccc(Cl)c(Cl)c2)C1	0.925795	0.465038	2.94159
P00533	O=C(C#CCCN1CCOCC1)Nc1ccc2ncnc(Nc3cccc(Br)c3)c2c1	0.925737	0.54137	2.65907
Q8IY84	COC(=O)C1(O)CC2OC1(C)n1c3ccccc3c3c4c(c5c6ccccc6n2c5c31)C(=O)NC4	0.92538	0.367167	4.79917
Q15118	Cc1cnc(Cl)nc1-c1ccc(N(Cc2ccccc2C)C(=O)c2ccc(O)cc2O)cc1	0.925363	0.375223	2.49748
P00533	O=C(Cc1ccccc1)Nc1ccc2ncnc(Nc3cccc(Br)c3)c2c1	0.925269	0.447396	1.99223
Q15118	CC1CCc2cc(-c3ncnc4ccc(F)cc34)ccc2N1C(=O)c1ccc(O)cc1O	0.925113	0.476734	2.99402
P36888	CC(C)(C)c1cc(NC(=O)Nc2ccc(-n3cccn3)cc2)no1	0.924679	0.766742	2.33153
P00533	CCOc1cc2ncnc(Nc3ccc(Oc4ccccc4)cc3)c2cc1NC(=O)C=CCN1CCN(C)CC1	0.92455	0.262763	2.61653
P00533	CCN(CC)CCCOc1cc2c(Nc3ccc(Cl)c(Cl)c3)ncnc2cc1OC	0.924509	0.395051	2.31448
P08172	CCCCCCCCCCCN1CCC(OC(=O)Nc2ccccc2-c2ccccc2)CC1	0.924456	0.315357	2.14932
P54756	Cc1ccc(C(=O)NC2CCN(C)CC2)cc1Nc1ncc(Cl)c(Nc2cccc(C(F)(F)F)c2)n1	0.924139	0.384248	2.51072
P41143	NCCC(=O)NC1CCC2(O)C3Cc4ccc(O)c5c4C2(CCN3CC2CC2)C1O5	0.923875	0.568529	5.30248
Q92731	CC12CCC3c4ccc(O)cc4CCC3C1CC(O)C(O)C2O	0.923864	0.589216	4.0507
P08631	COc1cc(Nc2c(C#N)cnc3cc(OCCCN4CCNCC4)c(OC)cc23)c(Cl)cc1Cl	0.923807	0.390459	2.68112
Q9NYY3	CCCNC1CC2OC(C)(C1OC)n1c3ccccc3c3c4c(c5c6ccccc6n2c5c31)C(=O)NC4	0.9236	0.363321	4.98014
P11229	COC1(C#CC(O)(c2ccccc2)c2cccnc2)CN2CCC1CC2	0.923433	0.865674	4.39851
P30411	CCc1cc(C)nc2c(OCc3c(Cl)ccc(S(=O)(=O)NC4(C(=O)N5CCN(C(=O)C(C)(C)C)CC5)CCOCC4)c3Cl)cccc12	0.923382	0.327456	3.22922
P07949	CC(C)(C)c1cc(NC(=O)Nc2ccc(Oc3ccnc4cc(OCCN5CCOCC5)c(OCC5CC5)cc34)c(F)c2)no1	0.923182	0.191434	2.97624

## Sheet: TR2
uniprot	smiles	complex_score	qed	sa
P42685	Cc1cc(Nc2ncc(C(=O)Nc3c(C)cccc3Cl)s2)nc(C)n1	0.997156	0.702973	2.43589
O14976	COc1cc(N2CCN(C)CC2)ccc1Nc1ncc2c(n1)N(C)c1ccccc1C(=O)N2C	0.979661	0.636754	2.58438
P51449	COc1nc2ccc(C(O)(c3ccc(C(F)(F)F)nc3)c3cncn3C)cc2c(Cl)c1Cc1ccc(Cl)cc1	0.978997	0.248853	3.5031
P41143	O=C(NC1CCC2(O)C3Cc4ccc(O)c5c4C2(CCN3CC2CC2)C1O5)c1ccncc1	0.976948	0.664994	5.20169
P41143	COc1ccc(C(=O)NC2CCC3(O)C4Cc5ccc(O)c6c5C3(CCN4CC3CC3)C2O6)cc1	0.975819	0.614923	5.08013
P41143	O=C(NC1CCC2(O)C3Cc4ccc(O)c5c4C2(CCN3CC2CC2)C1O5)c1cncnc1	0.97479	0.651304	5.3337
Q16512	CNCC1CC2OC(C)(C1OC)n1c3ccccc3c3c4c(c5c6ccccc6n2c5c31)C(=O)NC4	0.974467	0.396042	5.03866
P51449	COc1nc2ccc(C(O)(c3ccc(C(F)(F)F)nc3)c3cncn3C)cc2c(Cl)c1Cc1ccc(C#N)cc1	0.973344	0.280788	3.59598
P43250	CNCC1CC2OC(C)(C1OC)n1c3ccccc3c3c4c(c5c6ccccc6n2c5c31)C(=O)NC4	0.972945	0.396042	5.03866
Q13470	COc1cc(N2CCN(C)CC2)ccc1Nc1ncc2c(n1)N(C)c1ccccc1C(=O)N2C	0.972343	0.636754	2.58438
P20794	Cc1ccccc1Nc1ncc2c(n1)-c1c(c(C(N)=O)nn1C)CC2	0.972322	0.76429	2.53725
Q96GD4	Cc1cc(Nc2nc(Sc3ccc(NC(=O)CN4CC(C(=O)N5CCC(C(=O)O)CC5)C4)cc3)nn3cccc23)n[nH]1	0.971968	0.228509	3.02118
Q96GD4	COc1cc(Nc2nc(Sc3ccc(NC(=O)CN4CCC(O)CC4)cc3)nn3cccc23)n[nH]1	0.971114	0.291776	3.00865
P41145	COC12CCC3(CC1C(C)(O)CCC(C)(C)C)C1Cc4ccc(O)c5c4C3(CCN1CC1CC1)C2O5	0.970857	0.568468	6.53956
P41145	COC12CCC3(CC1C(C)(O)C(C)(C)O)C1Cc4ccc(O)c5c4C3(CCN1CC1CC1)C2O5	0.970105	0.614753	6.54074
Q96GD4	Cc1cc(Nc2nc(Sc3ccc(NC(=O)CN4CCOCC4)cc3)nn3cccc23)n[nH]1	0.969937	0.382752	2.7443
Q15118	CCc1cnc(C)c(-c2ccc3c(c2)CCC(c2cccnc2)N3C(=O)c2ccc(O)cc2O)n1	0.96858	0.431263	3.26605
P41145	COC12CCC3(CC1CNC(=O)C(N)CCc1ccc([N+](=O)[O-])cc1)C1Cc4ccc(O)c5c4C3(CCN1CC1CC1)C2O5	0.968422	0.276931	6.43471
Q96GD4	Cc1cc(Nc2nc(Sc3ccc(NC(=O)CN4CCC(O)CC4)cc3)nn3cccc23)n[nH]1	0.967858	0.319608	2.80413
P51449	COc1nc2ccc(C(O)(c3ccncc3)c3cncn3C)cc2c(Cl)c1Cc1ccc(-n2cccn2)cc1	0.967487	0.305628	3.50704
Q96GD4	Cc1cc(Nc2nc(Sc3ccc(NC(=O)CN4CCC(O)C4)cc3)nn3cccc23)n[nH]1	0.967196	0.329182	3.24618
P29320	CCN1CCN(c2ccc(Nc3ncc4c(n3)N(C)C(=O)N(c3cc(NC(=O)c5cccc(C(F)(F)F)c5)ccc3C)C4)cn2)CC1	0.966834	0.255378	2.98376
P54762	CCN1CCN(c2ccc(Nc3ncc4c(n3)N(C)C(=O)N(c3cc(NC(=O)c5cccc(C(F)(F)F)c5)ccc3C)C4)cn2)CC1	0.966834	0.255378	2.98376
Q96GD4	Cc1cc(Nc2nc(Sc3ccc(NC(=O)CN4CCCC4)cc3)nn3cccc23)n[nH]1	0.966763	0.396128	2.68814
P00533	COc1cc2ncnc(Nc3ccc(F)c(Cl)c3)c2cc1NC(=O)C=CCN(C)C	0.966747	0.547003	2.55023
P21709	CC(=O)N1CCN(c2ccc(Nc3ncc4cc(-c5c(Cl)cccc5Cl)c(=O)n(C)c4n3)cc2)CC1	0.966315	0.417258	2.56981
P00533	COCCN(CCOC)CCCOc1cc2ncnc(Nc3ccc(F)c(Cl)c3)c2cc1OC	0.965992	0.328612	2.52117
P00533	C=CC(=O)Nc1cc2c(Nc3ccc(F)c(Cl)c3)ncnc2cc1OCCCN1CCN(C)CC1	0.965917	0.335856	2.61652
Q96GD4	Cc1cc(Nc2nc(Sc3ccc(NC(=O)CN4CCC(OCCN5CCCC5)C4)cc3)nn3cccc23)n[nH]1	0.965478	0.251602	3.42226
P29274	CCOC1CCN(CCCOc2cc3nc(-c4ccco4)nn3c(N)n2)CC1	0.965204	0.587925	2.80354
Q96GD4	Cc1cc(Nc2nc(Sc3ccc(NC(=O)CN4CCC(C(=O)N5CCN(C)CC5)CC4)cc3)nn3cccc23)n[nH]1	0.965047	0.284653	2.93418
P00533	C#Cc1cccc(Nc2ncnc3cc(OCCCCCN4CCN(C)CC4)c(OC)cc23)c1	0.964927	0.360788	2.52899
Q15118	Cc1cnc(Cl)nc1-c1ccc(N(Cc2ccc(CNC(=O)c3ccccc3)cc2)C(=O)c2ccc(O)cc2O)cc1	0.964561	0.186275	2.57713
Q96GD4	Cc1cc(Nc2nc(Sc3ccc(NC(=O)CN4CC5CCC(C4)N5C)cc3)nn3cccc23)n[nH]1	0.96451	0.352521	4.33336
Q15118	Cc1ccc(-c2ccc3c(c2)CCC(c2cccnc2)N3C(=O)c2ccc(O)cc2O)cc1	0.964324	0.425507	2.86058
Q96GD4	Cc1cc(Nc2nc(Sc3ccc(NC(=O)CN4CCC(Oc5ccc(F)cc5)C4)cc3)nn3cccc23)n[nH]1	0.964294	0.234594	3.3193
P41145	COC12CCC3(CC1CNC(=O)Cc1ccccc1)C1Cc4ccc(O)c5c4C3(CCN1CC1CC1)C2O5	0.963883	0.585159	6.1123
P42685	COc1cc(Nc2c(C#N)cnc3cc(-c4ccc(CN5CCOCC5)s4)ccc23)c(Cl)cc1Cl	0.963542	0.301254	2.71114
P00533	COc1cc2ncnc(Nc3ccc(F)c(Cl)c3)c2cc1OCCCNC=O	0.963266	0.417667	2.44117
Q96GD4	Cc1cc(Nc2nc(Sc3ccc(NC(=O)CN4CC(O)C(O)C4)cc3)nn3cccc23)n[nH]1	0.963102	0.266546	3.62668
P00533	C#Cc1cccc(Nc2ncnc3cc(OC)c(OCCCN4CCN(C)CC4)cc23)c1	0.963087	0.433328	2.48716
P00533	COc1cc2ncnc(Nc3ccc(F)c(Cl)c3)c2cc1CN1CCOCC1	0.962884	0.69554	2.29702
Q96GD4	Cc1cc(Nc2nc(Sc3ccc(NC(=O)CN4CCC(C(=O)N5CCC(OCCO)CC5)C4)cc3)nn3cccc23)n[nH]1	0.962869	0.19716	3.55447
Q15118	COc1ccc(CN(C)C(=O)c2ccc(N(Cc3ccccc3)C(=O)c3ccc(O)cc3O)cc2)cc1	0.962204	0.348864	2.24643
P00533	CN1CCN(Cc2ccc(-c3ccc4ncnc(Nc5ccc(OCc6ccccc6)c(Cl)c5)c4c3)o2)CC1	0.96194	0.23772	2.48286
P41145	COC12CCC3(CC1CNC(=O)C=Cc1ccccc1)C1Cc4ccc(O)c5c4C3(CCN1CC1CC1)C2O5	0.961703	0.522117	6.21572
Q96GD4	Cc1cc(Nc2nc(Sc3ccc(NC(=O)CN4CC(OCCO)C4)cc3)nn3cccc23)n[nH]1	0.961265	0.262037	2.95872
P00533	C=CC(=O)Nc1cc2c(Nc3ccc(F)c(Cl)c3)ncnc2cc1OCCN1CCOCC1	0.9611	0.479851	2.58863
P41145	COC12CCC3(CC1CNC(=O)C(N)Cc1ccc(Cl)cc1)C1Cc4ccc(O)c5c4C3(CCN1CC1CC1)C2O5	0.960426	0.439492	6.32079
P09769	Cn1c(=O)c(-c2c(Cl)cccc2Cl)cc2cnc(Nc3ccc(CO)nc3)nc21	0.959747	0.511818	2.62907
Q96GD4	Cc1cc(Nc2nc(Sc3cccc(NC(=O)CN4CCCC4CO)c3)nn3cccc23)n[nH]1	0.959576	0.304715	3.32443
P41143	COc1ccc(CC(=O)NCC(=O)N2CCC3(O)C4Cc5ccc(O)c6c5C3(CCN4CC3CC3)C2O6)cc1	0.959551	0.49708	5.24869
Q96GD4	Cc1cc(Nc2nc(Sc3ccc(NC(=O)CN4CCC(C(=O)N5CCC(O)C5)C4)cc3)nn3cccc23)n[nH]1	0.959369	0.25508	3.67754
P00533	COc1cc2ncnc(Nc3ccc(F)c(Cl)c3)c2cc1OCCCCN1CCOCC1	0.959233	0.465331	2.36205
P08588	N#Cc1ccccc1OCC(O)CNCCNC(=O)Nc1ccccc1	0.958448	0.513053	2.52434
Q9UBS0	CNCC1CC2OC(C)(C1OC)n1c3ccccc3c3c4c(c5c6ccccc6n2c5c31)C(=O)NC4	0.958438	0.396042	5.03866
Q16584	CC(C)C1(O)CC2OC1(C)n1c3ccccc3c3c4c(c5c6ccccc6n2c5c31)C(=O)NC4	0.957787	0.370923	4.87571
Q13131	CNC1CC2OC(C)(C1OC)n1c3ccccc3c3c4c(c5c6ccccc6n2c5c31)C(=O)NC4	0.95722	0.405842	4.95366
P51449	COc1nc2ccc(C(O)(c3cnnn3C)c3cnnn3C)cc2c(Cl)c1Cc1ccc(C(F)(F)F)cc1	0.957127	0.344477	3.46328
P00533	C=CC(=O)Nc1cc2c(Nc3ccc(OCc4ccccn4)c(Cl)c3)ncnc2cc1OCCN1CCOCC1	0.957041	0.248954	2.75345
Q05513	CNC(=O)C1(O)CC2OC1(C)n1c3ccccc3c3c4c(c5c6ccccc6n2c5c31)C(=O)NC4	0.956847	0.353406	4.87809
P51449	COc1nc2ccc(C(O)(c3cnnn3C)c3cnnn3C)cc2c(Cl)c1Cc1ccc(-n2ccnc2)cc1	0.956005	0.326828	3.5329
P00533	C#Cc1cccc(Nc2ncnc3cc(OC)c(OCCCCN(C)C)cc23)c1	0.955471	0.438766	2.43485
P25774	N#CC(CCc1ccccc1)NC(=O)C(CC1CCCCC1)NC(=O)c1cccs1	0.955457	0.624728	3.10443
Q96GD4	Cc1cc(Nc2nc(Sc3ccc(NC(=O)CN4CC(Oc5ccc(F)cc5)C4)cc3)nn3cccc23)n[nH]1	0.955103	0.248808	2.88411
P13631	CC(C=CC1=C(C)CCCCC1(C)C)=CC=CC(C)=CC(=O)O	0.955091	0.499431	3.06169
P00533	COc1cc2c(Nc3ccc(Cl)c(Cl)c3)ncnc2cc1OCc1csc(CN2CCOCC2)n1	0.954828	0.316229	2.57848
O15264	Cc1ccc(C(=O)NC2CC2)cc1-c1cc2cnn(-c3ccccc3F)c2n(C)c1=O	0.954625	0.551212	2.52189
P21452	O=C(c1ccccc1OC(F)(F)F)N1CCC(CCN2CCC(N3CCCCC3)C2)(c2ccc(Cl)c(Cl)c2)C1	0.954416	0.366495	3.49123
Q96GD4	Cc1cc(Nc2nc(Sc3ccc(NC(=O)CN4CC(Oc5cc(F)cc(F)c5)C4)cc3)nn3cccc23)n[nH]1	0.9539	0.238393	3.03218
P41145	COC12CCC3(CC1COCc1ccccc1)C1Cc4ccc(O)c5c4C3(CCN1CC1CC1)C2O5	0.953663	0.606167	6.10369
P51451	COc1cc(Nc2c(C#N)cnc3cc(-c4ccc(CN5CCC(O)CC5)s4)ccc23)c(Cl)cc1Cl	0.953359	0.279001	2.77216
P12931	COc1cc(Nc2c(C#N)cnc3cc(-c4ccc(C(=O)N5CCOCC5)cc4)sc23)c(Cl)cc1Cl	0.953358	0.317418	2.69395
P43166	NS(=O)(=O)c1ccc(C(=O)NCc2ccccc2)cc1	0.953312	0.888103	1.49573
P41145	COC12COCC3(CC1C(C)(O)C(C)(C)C)C1Cc4ccc(O)c5c4C3(CCN1CC1CC1)C2O5	0.953219	0.681366	6.65746
P51449	COc1nc2ccc(C(O)(c3ccccc3)c3cncn3C)cc2c(Cl)c1Cc1ccc(C#N)cc1	0.95312	0.342512	3.28672
P00533	C=CC(=O)Nc1cc2c(Nc3ccc(OCc4ccccn4)cc3)ncnc2cc1OCCN1CCOCC1	0.953102	0.278093	2.66732
Q96GD4	Cc1cc(Nc2nc(Sc3ccc(NC(=O)C4CC4)cc3)nn3cccc23)n[nH]1	0.953094	0.44825	2.67456
P41143	COc1ccc(NC(=O)N2CCC3(O)C4Cc5ccc(O)c6c5C3(CCN4CC3CC3)C2O6)cc1	0.953026	0.626769	5.16261
P41143	CCCc1cc(C(=O)NC2CCC3(O)C4Cc5ccc(O)c6c5C3(CCN4CC3CC3)C2O6)ccn1	0.952959	0.57736	5.31505
Q13237	CNCC1CC2OC(C)(C1OC)n1c3ccccc3c3c4c(c5c6ccccc6n2c5c31)C(=O)NC4	0.952821	0.396042	5.03866
P00533	COc1cc2c(Nc3ccc(OCc4cccc(F)c4)c(Cl)c3)ncnc2cc1OCCCN1CCOCC1	0.952624	0.232021	2.50214
P41145	COC12CCC3(CC1CNC(=O)C(Cc1ccccc1)NC(=O)CO)C1Cc4ccc(O)c5c4C3(CCN1CC1CC1)C2O5	0.952451	0.330377	6.36876
P00746	NC(=O)c1nn(CC(=O)N2C(C(=O)Nc3ccnc(Cl)c3F)CC3CC32)c2ncccc12	0.952368	0.554778	3.83216
P00533	CCOc1cc2ncnc(Nc3ccc(F)c(Cl)c3)c2cc1NC(=O)C=CCN1CCOCC1	0.952191	0.457248	2.63776
P41143	O=C(NC1CCC2(O)C3Cc4ccc(O)c5c4C2(CCN3CC2CC2)C1O5)c1cnccn1	0.951917	0.651304	5.31096
P00533	COc1cc2c(Nc3ccc(F)c(Cl)c3)ncnc2cc1OCC1CNCCO1	0.951871	0.633529	2.95316
P00533	C=C=CC(=O)Nc1cc2c(Nc3ccc(F)c(Cl)c3)ncnc2cc1OCCCN1CCOCC1	0.951246	0.2546	2.84314
P08908	COc1ccccc1N1CCN(CCN(C(=O)C2CCCC2)c2ccccn2)CC1	0.951212	0.70249	2.26775
P51449	COc1nc2ccc(C(O)(c3ccc(C(F)(F)F)nc3)c3cnnn3C)cc2c(Cl)c1Cc1ccc(-n2ccnc2)cc1	0.95092	0.256264	3.81987
P00533	C=CC(=O)Nc1cc2c(Nc3ccc(Cl)c(Cl)c3)ncnc2cc1OCCN1CCOCC1	0.950334	0.451187	2.5682
Q12851	Cc1ccc(NC(=O)c2cccc(C(F)(F)F)c2)cc1N1Cc2cnc(NCC3CCOCC3)nc2N(C)C1=O	0.950327	0.419316	2.87324
Q12851	CCC(CO)NC(=O)c1ccc(Nc2ncc3c(n2)N(C)C(=O)N(c2cc(NC(=O)c4cccc(C(F)(F)F)c4)ccc2C)C3)cc1	0.950327	0.178048	3.35943
P41145	CC(C)(C)OC(=O)NC1CCC2(O)C3Cc4ccc(O)c5c4C2(CCN3CC2CC2)C1O5	0.950237	0.666925	5.2684
P09769	COc1cc(Nc2c(C#N)cnc3cc(-c4ccc(CN5CC(O)CC5)s4)ccc23)c(Cl)cc1Cl	0.950141	0.300801	3.20067
P00533	CN(C)CCOc1cc2c(Nc3ccc(F)c(Cl)c3)ncnc2cc1OCCOCCOC	0.950112	0.367053	2.50981
P00533	CCOc1cc2ncnc(Nc3ccc(-c4nc5ccccc5s4)c(OC)c3)c2cc1NC(=O)C=CCN(C)C	0.950091	0.19939	2.81007
P30291	CNC1CC2OC(C)(C1OC)n1c3ccccc3c3c4c(c5c6ccccc6n2c5c31)C(=O)NC4	0.949697	0.405842	4.95366
P00533	Clc1cc(Nc2ncnc3cc(OCCCN4CCOCC4)c4c(c23)OCO4)ccc1OCCOCc1ccccn1	0.949638	0.214893	2.99344
P07947	Cn1c(=O)c(-c2c(Cl)cccc2Cl)cc2cnc(Nc3ccc(CCO)nc3)nc21	0.949335	0.485984	2.6414
P00533	COc1cc2c(Nc3ccc(F)c(Cl)c3)ncnc2cc1OCc1ccc(C2CCNCC2)cc1	0.949011	0.318977	2.46554
Q7KZI7	CCC1(O)CC2OC1(C)n1c3ccccc3c3c4c(c5c6ccccc6n2c5c31)C(=O)NC4	0.949004	0.392289	4.82381
Q96GD4	Cc1cc(Nc2nc(Sc3ccc(NC(=O)CN4CCC(c5nscn5)CC4)cc3)nn3cccc23)n[nH]1	0.948974	0.26045	3.23184
P00746	NC(=O)c1nn(CC(=O)N2C(C(=O)NC(CO)c3cccc(Cl)c3F)CC3CC32)c2ncccc12	0.947163	0.443934	4.00369
P35348	COc1cc2nc(N3CCN(C(=O)c4cncc5ccccc45)C4CCCCC43)nc(N)c2cc1OC	0.947104	0.449154	3.45643
Q15118	Cc1nc(C)c(-c2ccc3c(c2)CCC(c2cccnc2)N3C(=O)c2ccc(O)cc2O)c(C)c1	0.946998	0.398464	3.1537
Q13470	Cc1ccc(-n2nc(C(C)(C)C)cc2NC(=O)Nc2ccc(Oc3ccnc(Nc4ccccc4)n3)c3ccccc23)cc1	0.946731	0.173762	2.6726
P00533	C=CC(=O)Nc1cc2c(Nc3cccc(Br)c3)ncnc2cc1OCCCCN1CCOCC1	0.94628	0.291241	2.59714
P41143	O=C(NC1CCC2(O)C3Cc4ccc(O)c5c4C2(CCN3CC2CC2)C1O5)c1ccccc1Cl	0.946115	0.624466	5.12172
Q6P2M8	CNCC1CC2OC(C)(C1OC)n1c3ccccc3c3c4c(c5c6ccccc6n2c5c31)C(=O)NC4	0.945864	0.396042	5.03866
P41143	CCC(NC1CCC2(O)C3Cc4ccc(O)c5c4C2(CCN3CC2CC2)C1O5)C(=O)O	0.945851	0.54777	5.43945
P41145	COC12CCC3(CC1CNC(=O)C(N)Cc1ccc(I)cc1)C1Cc4ccc(O)c5c4C3(CCN1CC1CC1)C2O5	0.945802	0.369497	6.41575
P21452	O=C(c1ccccc1)N1CCC(CCN2CC(N3CCCCC3)C2)(c2ccc(Cl)c(Cl)c2)C1	0.945514	0.551912	2.95346
P29274	COc1ccc(Cn2nnc3c(-c4ccco4)nc(N)nc32)cc1	0.945396	0.613205	2.36631
P41143	CCC(NC1CCC2(O)C3Cc4ccc(O)c5c4C2(CCN3CC2CC2)C1O5)C(=O)OC	0.945385	0.579547	5.47988
P29274	CCCCCc1ccc(CCn2ncc3c2nc(N)n2nc(-c4ccco4)nc32)cc1	0.945278	0.379506	2.63031
Q9Y5N1	COC(=O)C1CCN(Cc2ccc(OCCCN3CCCCC3)cc2)CC1	0.945185	0.515724	1.96262
P29274	COC(=O)c1cccc(CCn2ncc3c2nc(N)n2nc(-c4ccco4)nc32)c1	0.945121	0.443193	2.66424
Q9H1R3	CCNC1CC2OC(C)(C1OC)n1c3ccccc3c3c4c(c5c6ccccc6n2c5c31)C(=O)NC4	0.944983	0.391313	4.98413
P29274	COc1ccc(Cn2nnc3c(-c4ccco4)nc(N)nc32)cc1OC	0.944905	0.580813	2.43513
Q15118	Cc1cnc(Cl)nc1-c1ccc(N(Cc2ccccc2OC(F)(F)F)C(=O)c2ccc(O)cc2O)cc1	0.944885	0.286112	2.71006
Q96GD4	Cc1cc(Nc2nc(Sc3ccc(N4CCOCC4)cc3)nn3cccc23)n[nH]1	0.944461	0.523862	2.7491
Q9Y5N1	COc1ncc(CCN2CCC(Cc3ccccc3)CC2)cn1	0.944258	0.821872	2.11996
P41145	CN(C(=O)Cc1ccc(Cl)c(Cl)c1)C1CCCCC1N1CCCCC1	0.944121	0.746372	2.99239
P00533	C=CC(=O)Nc1cc2c(Cc3ccc(F)c(Cl)c3)ncnc2cc1OCCN1CCOCC1	0.943752	0.503878	2.683
P29274	COc1ccc(Br)c(CCn2ncc3c2nc(N)n2nc(-c4ccco4)nc32)c1	0.943628	0.43395	2.78321
P09769	Cn1c(=O)c(-c2c(Cl)cccc2Cl)cc2cnc(Nc3ccc(S(=O)(=O)NCCN4CCCC4)cc3)nc21	0.943612	0.321344	2.66112
P41143	O=C(NC1CCC2(O)C3Cc4ccc(O)c5c4C2(CCN3CC2CC2)C1O5)c1ccc2ncccc2c1	0.943136	0.512158	5.20594
P41145	NC(=O)OC1CCC2(O)C3Cc4ccc(O)c5c4C2(CCN3CC2CC2)C1O5	0.94295	0.725663	5.35265
Q9Y5N1	NC1CCN(Cc2ccc(OCCCN3CCCCC3)cc2)CC1	0.942733	0.780259	1.96351
Q15118	CCc1cnc(Cl)nc1-c1ccc(N(Cc2ccc(CNC(=O)c3ccccc3)cc2)C(=O)c2ccc(O)cc2O)cc1	0.942605	0.16723	2.64298
P41143	O=C(NC1CCC2(O)C3Cc4ccc(O)c5c4C2(CCN3CC2CC2)C1O5)c1ccnc(Br)c1	0.942437	0.530971	5.36542
P00746	CC(NC(=O)C1CC2CC2N1C(=O)Cn1nc(C(N)=O)c2ccccc21)c1cccc(Cl)c1F	0.941915	0.56129	3.81027
P41143	O=C(CCCCCc1ccccc1)NC1CCC2(O)C3Cc4ccc(O)c5c4C2(CCN3CC2CC2)C1O5	0.941656	0.434495	5.14593
P00533	COc1cccc(C=CC(=O)Nc2cc3c(Nc4ccc(F)c(Cl)c4)ncnc3cn2)c1	0.941025	0.392112	2.46832
O60341	CNC1CC2OC(C)(C1OC)n1c3ccccc3c3c4c(c5c6ccccc6n2c5c31)C(=O)NC4	0.940893	0.405842	4.95366
Q15118	Cc1cnc(Cl)nc1-c1ccc(N(Cc2ccc(CNC(=O)c3ccc(Cl)c(O)c3)cc2)C(=O)c2ccc(O)cc2O)cc1	0.940892	0.141166	2.77449
P00533	OCCN(CCO)CCCOc1cc2ncnc(Nc3ccc(F)c(Cl)c3)c2cc1OC	0.940808	0.35123	2.51582
Q96GD4	Cc1cc(Nc2nc(Sc3ccc(NC(=O)CN4CC(O)CC4C)cc3Cl)nn3cccc23)n[nH]1	0.940715	0.295358	3.7573
Q15118	Cc1cc(C)cnc1-c1ccc2c(c1)CCC(c1cccnc1)N2C(=O)c1ccc(O)cc1O	0.940403	0.429159	3.11245
Q8N1Q1	CC(=O)Nc1nnc(S(N)(=O)=O)s1	0.940049	0.631859	2.46096
P29274	COc1ccc(N2CCN(CCn3ncc4c3nc(N)n3nc(-c5ccco5)nc43)CC2)cc1	0.939955	0.407617	2.69665
Q13163	Cc1ccc(-n2nc(C(C)(C)C)cc2NC(=O)Nc2ccc(Oc3ccnc(Nc4ccccc4)n3)c3ccccc23)cc1	0.939934	0.173762	2.6726
P10415	CN(C)CCC(CSc1ccccc1)Nc1ccc(S(=O)(=O)NC(=O)c2ccc(N3CCN(Cc4ccccc4-c4ccc(Cl)cc4)CC3)cc2)cc1[N+](=O)[O-]	0.939831	0.0577313	3.4917
P00533	COCC(=O)Nc1cc2c(Nc3ccc(F)c(Cl)c3)ncnc2cc1OCCCN1CCOCC1	0.939754	0.402562	2.5241
P41143	CCNC(=O)Nc1ccc2[nH]c3c(c2c1)CC1(O)C2Cc4ccc(O)c5c4C1(CCN2CC1CC1)C3O5	0.939648	0.375239	5.21568
P41145	O=C1CCC2(OCCCc3ccc(Cl)cc3)C3Cc4ccc(O)c5c4C2(CCN3CC2CC2)C1O5	0.939608	0.559401	5.14502
P29274	Nc1nc(-c2ccco2)c2nnn(Cc3ccc(O)cc3)c2n1	0.939602	0.592595	2.469
P12931	Cn1c(=O)c(-c2c(Cl)cccc2Cl)cc2cnc(Nc3ccc(S(=O)(=O)NCCN4CCCC4)cc3)nc21	0.939583	0.321344	2.66112
P29274	O=C(Nc1nc2nn(CCc3ccccc3)cc2c2nc(-c3ccco3)nn12)C1CC1	0.939395	0.458013	2.74658
P57078	CNC1CC2OC(C)(C1OC)n1c3ccccc3c3c4c(c5c6ccccc6n2c5c31)C(=O)NC4	0.93873	0.405842	4.95366
P00533	C#Cc1cccc(Nc2ncnc3cc(OC)c4c(c23)OCO4)c1	0.938497	0.748458	2.73486
P00533	Fc1ccc(Nc2ncnc3ccc(NC(CO)Cc4ccccc4)cc23)cc1Cl	0.938331	0.382491	2.6944
P00533	C=CC(=O)Nc1cc2c(Nc3ccc(F)c(Cl)c3)ncnc2cc1OCCNC(=O)CS	0.938305	0.213477	2.70103
P00533	CCOc1cc2ncnc(Nc3ccc(OCc4ccccn4)cc3)c2cc1NC(=O)C=CCN(C)C	0.938295	0.284431	2.65014
P51451	COc1cc(Nc2c(C#N)cnc3cc4cc(F)c(OCCN5CCC(O)CC5)cc4cc23)c(Cl)cc1Cl	0.938019	0.259083	2.87456
P41143	O=C(NCCc1ccccc1)Oc1ccc2[nH]c3c(c2c1)CC1(O)C2Cc4ccc(O)c5c4C1(CCN2CC1CC1)C3O5	0.937891	0.259741	5.23145
P29274	Nc1nc(-c2ccco2)c2nnn(Cc3ccc(Br)cc3)c2n1	0.937698	0.595045	2.45078
P00533	COc1cc2ncnc(Nc3ccc(F)c(Cl)c3)c2cc1NC(=O)C=CC1CCCN1C	0.937415	0.521407	3.1726
P41143	O=Nc1cccc(C(=O)NC2CCC3(O)C4Cc5ccc(O)c6c5C3(CCN4CC3CC3)C2O6)c1	0.937115	0.573157	5.36588
P41143	NC(=O)c1ccc(CNC2CCC3(O)C4Cc5ccc(O)c6c5C3(CCN4CC3CC3)C2O6)cc1	0.937024	0.510363	5.20012
Q15118	CCS(=O)(=O)c1cnc(-c2ccc(N(Cc3cccnc3)C(=O)c3ccc(O)cc3O)cc2)c(C)c1	0.936663	0.380766	2.66266
P00533	COc1ccc(C=Cc2ccc3ncnc(Nc4ccc(F)c(Cl)c4)c3c2)cc1	0.936602	0.393105	2.18872
Q15118	Cc1cnc(Cl)nc1-c1ccc(N(Cc2cccc(CNC(=O)c3cc4cccnc4cc3)c2)C(=O)c2ccc(O)cc2O)cc1	0.936426	0.15722	2.81449
P35348	COc1cc2nc(N3CCN(C(=O)c4ccc(I)o4)C4CCCCC43)nc(N)c2cc1OC	0.93634	0.479495	3.56059
P43166	CCNC1CC(CCO)S(=O)(=O)c2sc(S(N)(=O)=O)cc21	0.93633	0.681651	4.07303
P41145	COC12CCC3(CC1CNC(=O)C1CCCC1)C1Cc4ccc(O)c5c4C3(CCN1CC1CC1)C2O5	0.936201	0.629936	6.21287
P41143	CCc1ccc(C(=O)NC2CCC3(O)C4Cc5ccc(O)c6c5C3(CCN4CC3CC3)C2O6)cc1	0.936083	0.619514	5.11005
P00533	CN(C)CCNc1cc2c(Nc3ccc(F)c(Cl)c3)ncnc2cc1OC1CCOC1	0.935943	0.535005	3.09537
P00533	C=CC(=O)Nc1cc2c(Nc3ccc(F)c(Cl)c3)ncnc2cc1OCCNCC	0.935917	0.347376	2.55655
P41143	O=C(O)Cc1ccc2c(c1)C13CCN(CC4CC4)C(C2)C1(O)Cc1c([nH]c2ccccc12)C3	0.935912	0.577092	4.4979
Q15118	COc1ccc(CN(C)C(=O)c2ccc(N(Cc3ccncc3)C(=O)c3ccc(O)cc3O)cc2)cc1	0.93566	0.368259	2.37917
Q9Y5N1	c1cncc(Cc2ccc(OCCCN3CCCCC3)cc2)c1	0.935376	0.724654	1.85512
P32241	COc1ccc2[nH]c(-c3nnn[nH]3)nc2c1C(=O)N1CCC(N2C(=O)CCC2)CC1	0.935315	0.654835	2.9897
P21452	CS(=O)(=O)N1CCN(C2CN(CCCC3(c4ccc(Cl)c(Cl)c4)CCC(=O)N(CC4CC4)C3)C2)CC1	0.935315	0.466542	3.40229
P00533	COc1cc2c(Nc3ccc(Cl)c(Cl)c3)ncnc2cc1OCc1ccccc1	0.935042	0.394026	2.04906
P07451	CCNC1CC(CCCO)S(=O)(=O)c2sc(S(N)(=O)=O)cc21	0.934705	0.665503	4.00781
Q16539	CNC(=O)c1ccc2c(c1)C(=O)c1ccc(Nc3cc(NC(=O)c4cccs4)c(F)cc3F)cc1CC2	0.934656	0.316481	2.61044
P51451	Cn1c(=O)c(-c2c(Cl)cccc2Cl)cc2cnc(Nc3ccc(NC(=O)CN)cc3)nc21	0.93461	0.408007	2.49713
Q15118	CCc1cnc(Cl)nc1-c1ccc2c(c1)CCC(c1cccnc1)N2C(=O)c1ccc(O)cc1O	0.934572	0.369371	3.27176
Q9Y5N1	CC(=O)N1CCC(Oc2ccc(CN3CCCCC3)cc2)CC1	0.934401	0.855683	1.93908
Q96KQ7	CNC1CC2OC(C)(C1OC)n1c3ccccc3c3c4c(c5c6ccccc6n2c5c31)C(=O)NC4	0.934215	0.405842	4.95366
Q15118	Cc1cnc(Cl)nc1-c1ccc(N(Cc2ccc(CN(C)C)cc2)C(=O)c2ccc(O)cc2O)cc1	0.934179	0.327651	2.58516
Q16539	O=C(NCCCN1CCOCC1)c1ccc2c(c1)C(=O)c1ccc(Nc3ccc(F)c(NC(=O)c4cccs4)c3)cc1OC2	0.933998	0.215039	2.7615
P35626	CNC1CC2OC(C)(C1OC)n1c3ccccc3c3c4c(c5c6ccccc6n2c5c31)C(=O)NC4	0.933984	0.405842	4.95366
P34947	COc1cc(N2CCN(C)CC2)ccc1Nc1ncc2c(n1)N(C)c1ccccc1C(=O)N2C	0.933851	0.636754	2.58438
P00533	COc1cc2ncnc(Nc3ccccc3Cl)c2cc1OC	0.933512	0.786994	1.92495
P21452	O=C(O)CCN1CC(CCN2CCC(N3CCOCC3)CC2)(c2ccc(Cl)c(Cl)c2)CC1	0.933506	0.608894	3.13452
P00533	COc1cc2ncnc(Nc3ccc(F)c(Cl)c3)c2cc1NC(=O)CCN1CCOCC1	0.933467	0.554616	2.37281
Q92630	CNC1CC2OC(C)(C1OC)n1c3ccccc3c3c4c(c5c6ccccc6n2c5c31)C(=O)NC4	0.933353	0.405842	4.95366
P25098	CNC1CC2OC(C)(C1OC)n1c3ccccc3c3c4c(c5c6ccccc6n2c5c31)C(=O)NC4	0.933302	0.405842	4.95366
P00533	COc1cc2ncnc(Nc3cccc(Cl)c3F)c2cc1OCCN1CCOCC1	0.933207	0.607079	2.37993
P12931	COc1cc(Nc2c(C#N)cnc3cc(-c4ccc(C(=O)N5CCNCC5)s4)ccc23)c(Cl)cc1Cl	0.933056	0.327058	2.78971
P35348	COc1cc2nc(N3CCN(C(=O)OC(C)(C)C)C4CCCCC43)nc(N)c2cc1OC	0.932708	0.767561	3.35027
Q96P65	CCN(CC)C(=O)C1C=C2c3cccc4[nH]cc(c34)CC2N(C)C1	0.932688	0.943209	3.56896
P00533	COc1cc2c(Nc3ccc(F)c(Cl)c3)ncnc2cc1OCc1nc(N2CCN(C)CC2)cs1	0.932616	0.37064	2.68689
P29274	Nc1nc2c(cnn2CCN2CCN(c3cccc(I)c3)CC2)c2nc(-c3ccco3)nn12	0.932344	0.330389	2.85943
P16234	COc1cc2nccc(Oc3ccc(NC(=O)Nc4cc(C)on4)cc3)c2cc1OC	0.932204	0.452575	2.26107
P16234	COc1cc2nccc(Oc3ccc(NC(=O)C4(C(=O)Nc5ccc(F)cc5)CC4)cc3)c2cc1OC	0.932039	0.307722	2.4166
P00533	COc1cc2ncnc(Nc3cccc(Cl)c3F)c2cc1OC	0.931616	0.775739	2.10589
Q9Y5N1	COC(=O)c1ccccc1-c1ccc(OCCCN2CCCCC2)cc1	0.93161	0.546381	1.82187
P00533	C=CC(=O)Nc1cc2c(Nc3ccc(OCc4ccccn4)cc3)ncnc2cc1OC	0.931577	0.400115	2.39503
P29274	Nc1nc(-c2ccco2)c2nnn(Cc3ccccc3Br)c2n1	0.931416	0.595045	2.53221
Q13131	CNCC1CC2OC(C)(C1OC)n1c3ccccc3c3c4c(c5c6ccccc6n2c5c31)C(=O)NC4	0.931316	0.396042	5.03866
P29274	CC(C)OC(=O)COc1ccc(CCCn2ncc3c2nc(N)n2nc(-c4ccco4)nc32)cc1	0.931278	0.318508	2.78885
P00533	C#Cc1cccc(Nc2ncnc3cc(OCCCCCN(C)C)c(NC(=O)C=CCN(C)C)cc23)c1	0.930831	0.202819	2.88974
P00533	CC(C)(CO)C#Cc1ccc2ncnc(Nc3ccc(F)c(Cl)c3)c2c1	0.930822	0.665532	2.70833
Q9Y5N1	COc1cccc(N2CCC(Cc3c[nH]cn3)CC2)c1	0.930464	0.92932	2.33621
P29274	CCCCn1cc2c(nc(NC(=O)Cc3ccc4c(c3)OCO4)n3nc(-c4ccco4)nc23)n1	0.930396	0.392789	2.92575
P41143	COc1ccc(Nc2ccc3c(c2)C24CCCCC2(O)C(C3)N(CC2CCC2)CC4)cc1	0.930382	0.662884	4.24671
P00533	CN(C)CC=CC(=O)Nc1cc2c(Nc3cccc(Br)c3)ncnc2cn1	0.930189	0.585526	2.64734
P29274	Nc1nc(-c2ccco2)c2nnn(Cc3ccc(C(F)(F)F)cc3)c2n1	0.930103	0.603006	2.51946
P16234	CN1CCN(c2ccc3nc(-c4c(N)c5c(F)cccc5[nH]c4=O)[nH]c3c2)CC1	0.929947	0.487437	2.63797
Q96P65	COc1ccc(CN2CCC(NC(=O)c3cc4cc(Cl)c(Cl)cc4o3)CC2)cc1	0.929887	0.605423	2.20773
P07947	Cn1c(=O)c(-c2c(Cl)cccc2Cl)cc2cnc(Nc3ccc(S(=O)(=O)NCCN4CCCC4)cc3)nc21	0.929501	0.321344	2.66112
P29274	CC(C)(C)c1ccc(Cn2nnc3c(-c4ccco4)nc(N)nc32)cc1	0.929426	0.609381	2.49284
P09769	Cc1nc(Nc2ncc(C(=O)Nc3c(C)cccc3Cl)s2)cc(N2CCN(CCO)CC2)n1	0.92941	0.465717	2.64976
P00533	COc1cc2ncnc(Nc3ccc(Oc4ccc(C(F)(F)F)cc4)c(Cl)c3)c2cc1OC	0.929315	0.328591	2.27509
Q13470	COC(=O)C1(O)CC2OC1(C)n1c3ccccc3c3c4c(c5c6ccccc6n2c5c31)C(=O)NC4	0.929231	0.367167	4.79917
P00533	CCOCCOc1cc2ncnc(Nc3ccc(OCc4cccc(F)c4)c(Cl)c3)c2cc1NC(=O)C=CCN1CCC(O)CC1	0.929094	0.109815	2.96155
Q7KZI7	CN1CCN(c2ccc(Nc3ncc4c(n3)-c3c(c(C(N)=O)cn3C)CC4)cc2)CC1	0.929013	0.676035	2.69033
P41143	O=C(NC1CCC2(O)C3Cc4ccc(O)c5c4C2(CCN3CC2CC2)C1O5)c1ccncn1	0.929007	0.651304	5.34882
P41145	COC12CCC3(CC1CNC(=O)C(N)Cc1ccco1)C1Cc4ccc(O)c5c4C3(CCN1CC1CC1)C2O5	0.928989	0.478684	6.46563
P41143	O=C(NC1CCC2(O)C3Cc4ccc(O)c5c4C2(CCN3CC2CC2)C1O5)c1ccc2c(c1)C13CCCCC1C(C2)N(CC1CCC1)CC3	0.928957	0.372771	6.32258
P07948	Cn1c(=O)c(-c2c(Cl)cccc2Cl)cc2cnc(Nc3ccc(N4CCNCC4)cc3)nc21	0.92886	0.448706	2.58413
P41143	COc1ccccc1C(=O)NC1CCC2(O)C3Cc4ccc(O)c5c4C2(CCN3CC2CC2)C1O5	0.928535	0.614923	5.1157
P41143	O=C(OC12CCC(=O)C3Oc4c(O)ccc5c4C31CCN(CC1CC1)C2C5)c1cc2ccccc2cn1	0.928487	0.547577	5.28533
Q7KZI7	CCNC1CC2OC(C)(C1OC)n1c3ccccc3c3c4c(c5c6ccccc6n2c5c31)C(=O)NC4	0.92843	0.391313	4.98413
P41279	CNC1CC2OC(C)(C1OC)n1c3ccccc3c3c4c(c5c6ccccc6n2c5c31)C(=O)NC4	0.92824	0.405842	4.95366
P41145	COC12CCC3(CC1CC(N)C(=O)OCc1ccccc1)C1Cc4ccc(O)c5c4C3(CCN1CC1CC1)C2O5	0.928234	0.483947	6.34176
P35348	COc1cc2nc(N3CCN(C(=O)c4cncnc4)C4CCCCC43)nc(N)c2cc1OC	0.928221	0.639506	3.46357
Q9HC35	CNC1CC2OC(C)(C1OC)n1c3ccccc3c3c4c(c5c6ccccc6n2c5c31)C(=O)NC4	0.928191	0.405842	4.95366
Q15118	Cc1cc(S(=O)(=O)N2CCC(F)CC2)cnc1-c1ccc2c(c1)CCC(c1cccnc1)N2C(=O)c1ccc(O)cc1O	0.928063	0.316925	3.4982
Q15118	Cc1cnc(Cl)nc1-c1ccc(N(Cc2ccccn2)C(=O)c2ccc(O)cc2O)cc1	0.927952	0.428672	2.54626
Q9BYT3	CNCC1CC2OC(C)(C1OC)n1c3ccccc3c3c4c(c5c6ccccc6n2c5c31)C(=O)NC4	0.927762	0.396042	5.03866
P42685	COc1cc(Nc2c(C#N)cnc3cc(-c4ccc(C#N)cc4)ccc23)c(Cl)cc1Cl	0.927514	0.377872	2.44772
P16234	COc1cc2ncnc(Oc3ccc(NC(=O)Nc4ccc(Cl)c(C(F)(F)F)c4)cc3)c2cc1OC	0.927376	0.292856	2.38576
P00533	C#Cc1cccc(Nc2ncnc3ccc(-c4ccc(C(=O)Nc5ccccc5)cc4)cc23)c1	0.927354	0.316004	2.21466
P54762	COc1cc(Nc2c(C#N)cnc3cc(OCCCN4CCCCC4)c(OC)cc23)c(Cl)cc1Cl	0.926969	0.329192	2.56449
P00533	COCCCOc1cc2ncnc(Nc3ccc(OC4CCN(S(C)(=O)=O)CC4)c(C(F)(F)F)c3)c2cc1OC	0.926689	0.322846	2.78993
P00533	COc1cc2ncnc(Nc3ccc(F)c(Cl)c3)c2cc1NC(=O)C=CCN1CCCC1	0.926561	0.499689	2.53036
P41145	COc1ccc2c3c1OC1C4(OC)CCC5(CC4CCc4ccccc4)C(C2)N(CC2CC2)CCC315	0.925999	0.514376	6.04749
P00533	N#CCC=CC(=O)Nc1cc2c(Nc3cccc(Br)c3)ncnc2cc1OCCOCCO	0.925912	0.260446	2.85276
P41145	COc1ccc2c3c1OC1C4(OC)CCC5(CC4COC(=O)C(N)Cc4ccccc4)C(C2)N(C)CCC315	0.925894	0.563654	6.20702
P42685	COc1cc(Nc2c(C#N)cnc3cc(OCCCN4CCCC4)c(OC)cc23)c(Cl)cc1Cl	0.925871	0.358358	2.54789
P29274	COc1cccc(CCn2ncc3c2nc(N)n2nc(-c4ccco4)nc32)c1	0.925011	0.502613	2.61468
P16234	COc1cc2nccc(Oc3ccc(NC(=O)Nc4cc(C)on4)cc3F)c2cc1OC	0.925007	0.429922	2.37857
P00533	COc1cc(Nc2ncnc3cc4c(cc23)OCO4)ccc1OCCN1CCOCC1	0.924972	0.615076	2.40712
Q9Y5N1	CC(C)CC1CCN(Cc2ccc(OCCCN3CCCCC3)cc2)CC1	0.924883	0.554186	2.04143
Q9Y5N1	COCCNC(=O)CCN1CCC(Oc2ccc(CN3CCOCC3)cc2)CC1	0.924727	0.595718	2.19055
Q8N568	COc1cc(N2CCN(C)CC2)ccc1Nc1ncc2c(n1)N(C)c1ccccc1C(=O)N2C	0.924474	0.636754	2.58438
Q8N568	COC(=O)NC1C(C)CN(c2nc(Nc3ccc(N4CCN(C)CC4)cc3)c3ncn(C)c3n2)C1=O	0.924473	0.545478	3.68751
Q15118	COc1ccc(CCN(C)C(=O)c2ccc(N(Cc3cccnc3)C(=O)c3ccc(O)cc3O)cc2)cc1	0.924396	0.338777	2.4313
Q13470	C=C(C)C1(O)CC2OC1(C)n1c3ccccc3c3c4c(c5c6ccccc6n2c5c31)C(=O)NC4	0.924065	0.351721	4.8993
P35348	COc1cc2nc(N3CCN(C(=O)c4cc(F)cc(F)c4)C4CCCCC43)nc(N)c2cc1OC	0.923986	0.603632	3.39437
P29323	Cn1c(=O)c(-c2c(Cl)cccc2Cl)cc2cnc(Nc3cccc(CO)c3)nc21	0.923823	0.500125	2.4604
P00533	N#Cc1ccc(OCCOc2ccc3ncnc(Nc4ccc(F)c(Cl)c4)c3c2)cc1	0.923723	0.38697	2.24851
P00533	Nc1ncnc(Nc2ccc(OCc3cccc(F)c3)c(Cl)c2)c1-c1ccc2c(c1)OCO2	0.923486	0.38512	2.44823
P00533	COc1cc2ncnc(Nc3cccc(-c4nc5ccccc5s4)c3)c2cc1OC	0.92345	0.399726	2.20492
P21452	O=C(NC1CCN(Cc2ccncc2)CC1)c1cc(C(F)(F)F)cc(C(F)(F)F)c1	0.92345	0.724869	2.30099
P42685	COc1cc(Nc2c(C#N)cnc3cc(NCCCN4CCN(C)CC4)c(OC)cc23)c(Cl)cc1Cl	0.923062	0.365129	2.69093

## Sheet: TR3
uniprot	smiles	complex_score	qed	sa
P41145	COC12CCC3(CC1C(C)(O)CCNCc1ccccc1)C1Cc4ccc(O)c5c4C3(CCN1CC1CC1)C2O5	0.994187	0.402595	6.34286
P30411	Cc1cc(C)c2cccc(OCc3c(Cl)ccc(S(=O)(=O)NC4(C(=O)N5CCN(C(=O)CC(N)CCCCN(C)C)CC5)CCCC4)c3Cl)c2n1	0.990923	0.207216	3.7391
P30411	Cc1cc(C)c2cccc(OCc3c(Cl)ccc(S(=O)(=O)NC4(C(=O)N5CCN(C(=O)C(N)CCCN)CC5)CCCC4)c3Cl)c2n1	0.990653	0.269336	3.60996
P30411	Cc1cc(C)c2cccc(OCc3c(Cl)ccc(S(=O)(=O)NC4(C(=O)N5CCN(C(=O)C(N)CCCN(C)C)CC5)CCCC4)c3Cl)c2n1	0.989101	0.274281	3.65676
P30411	Cc1cc(C)c2cccc(OCc3c(Cl)ccc(S(=O)(=O)NC4(C(=O)N5CCN(C(=N)N)CC5)CCCC4)c3Cl)c2n1	0.987575	0.259318	3.07401
P42685	Cc1ccc(O)cc1Nc1ccnc(Nc2cccc(C(N)=O)c2)n1	0.98691	0.569735	2.21395
P30411	Cc1cc(C)c2cccc(OCc3c(Cl)ccc(S(=O)(=O)NC4(C(=O)N5CCN(C(=O)C(N)CCCNC(=N)N)CC5)CCCC4)c3Cl)c2n1	0.983052	0.10452	3.74833
P30411	Cc1cc(C)c2cccc(OCc3c(Cl)ccc(S(=O)(=O)NC4(C(=O)N5CCN(C(=N)N)CC5)CCC4)c3Cl)c2n1	0.982301	0.268462	3.0388
P30411	Cc1ccc2cccc(OCc3c(Cl)ccc(S(=O)(=O)NC(C)(C)C(=O)N4CCN(C(=O)CCCN(C)C)CC4)c3Cl)c2n1	0.980073	0.321544	2.96369
P30411	Cc1ccc2cccc(OCc3c(Cl)ccc(S(=O)(=O)NC(C)(C)C(=O)N4CCN(C(=O)CC(N)CCCCN)CC4)c3Cl)c2n1	0.979823	0.226625	3.5457
P30411	Cc1cc(C)c2cccc(OCc3c(Cl)ccc(S(=O)(=O)NC4(C(=O)N5CCN(C(=O)C(N)CCCN=C(N)N)CC5)CCOCC4)c3Cl)c2n1	0.97908	0.120482	3.81379
P30411	Cc1ccc2cccc(OCc3c(Cl)ccc(S(=O)(=O)NC(C)(C)C(=O)N4CCN(C(=O)C(N)CCCN)CC4)c3Cl)c2n1	0.978883	0.281547	3.46363
P30411	Cc1cc(C)c2cccc(OCc3c(Cl)ccc(S(=O)(=O)NC4(C(=O)N5CCN(C(=O)CC(N)CCCN(C)C)CC5)CCOCC4)c3Cl)c2n1	0.978354	0.260386	3.79717
P30411	Cc1cc(C)c2cccc(OCc3c(Cl)ccc(S(=O)(=O)NC4(C(=O)N5CCN(C(=O)CCCN)CC5)CCC4)c3Cl)c2n1	0.978325	0.32984	3.03676
P30411	Cc1cc(C)c2cccc(OCc3c(Cl)ccc(S(=O)(=O)NC4(C(=O)N5CCN(C(=O)C(N)CCCCCO)CC5)CCOCC4)c3Cl)c2n1	0.97814	0.218278	3.71633
P30411	Cc1ccc2cccc(OCc3c(Cl)ccc(S(=O)(=O)NC(C)(C)C(=O)N4CCN(C(=O)C(N)CCCN5CCOCC5)CCOCC4)c3Cl)c2n1	0.978031	0.278658	3.69197
P30411	Cc1cc(C)c2cccc(OCc3c(Cl)ccc(S(=O)(=O)NC4(C(=O)N5CCN(C(=O)C(N)CCCCCCN(C)C)CC5)CCOCC4)c3Cl)c2n1	0.977616	0.201495	3.79426
P30411	Cc1cc(C)c2cccc(OCc3c(Cl)ccc(S(=O)(=O)NC4(C(=O)N5CCN(C(=O)C(N)CCCNCC(C)C)CC5)CCOCC4)c3Cl)c2n1	0.976685	0.199536	3.79705
P30411	Cc1cc(C)c2cccc(OCc3c(Cl)ccc(S(=O)(=O)NC4(C(=O)N5CCN(C(=O)C(N)CCCNS(C)(=O)=O)CC5)CCCC4)c3Cl)c2n1	0.976673	0.218238	3.74636
P08172	O=C(OC1C[N+]2(CCc3ccccc3)CCC1CC2)C1(C2=CC=CC2)CCCCCC1	0.976357	0.339711	4.34596
P30411	Cc1cc(C)c2cccc(OCc3c(Cl)ccc(S(=O)(=O)NC4(C(=O)N5CCN(C(C)=O)CC5)CCCC4)c3Cl)c2n1	0.976309	0.391747	2.96326
P51451	Cc1ccc(O)cc1Nc1ccnc(Nc2cccc(C(N)=O)c2)n1	0.975373	0.569735	2.21395
P30411	Cc1cc(C)c2cccc(OCc3c(Cl)ccc(S(=O)(=O)NC4(C(=O)N5CCN(C(=O)C(C)C)CC5)CCC4)c3Cl)c2n1	0.975338	0.357363	2.99209
P30411	Cc1ccc2cccc(OCc3c(Cl)ccc(S(=O)(=O)NC(C)(C)C(=O)N4CCN(C(=O)CC(N)CCCN)CC4)c3Cl)c2n1	0.974184	0.261812	3.5331
P30411	Cc1cc(C)c2cccc(OCc3c(Cl)ccc(S(=O)(=O)NC4(C(=O)N5CCN(C(=O)CC(N)CCCCN(C)C)CC5)CCOCC4)c3Cl)c2n1	0.974142	0.222879	3.81335
P41145	COC12CCC3(CC1CNC(=O)C(N)CCC(=O)O)C1Cc4ccc(O)c5c4C3(CCN1CC1CC1)C2O5	0.973209	0.384295	6.4082
P43250	CNCC1CC2OC(C)(C1OC)n1c3ccccc3c3c4c(c5c6ccccc6n2c5c31)C(=O)NC4	0.972945	0.396042	5.03866
P20309	O=C(C[N+]12CCC(CC1)C(OC(=O)C1(C3=CC=CC3)CCCCC1)C2)Nc1ccccc1	0.97248	0.524245	4.34454
P06241	Cn1c(=O)c(-c2c(Cl)cccc2Cl)cc2cnc(Nc3cccc(CS(=O)(=O)NCCO)c3)nc21	0.97208	0.316181	2.74847
P30411	Cc1cc(C)c2cccc(OCc3c(Cl)ccc(S(=O)(=O)NC4(C(=O)N5CCN(C(=O)CCCN(C)C)CC5)CCOCC4)c3Cl)c2n1	0.971881	0.306014	3.19483
P30411	Cc1cc(C)c2cccc(OCc3c(Cl)ccc(S(=O)(=O)NC4(C(=O)N5CCN(C(=O)C(F)(F)F)CC5)CCCC4)c3Cl)c2n1	0.971536	0.3487	3.12703
P30411	Cc1cc(C)c2cccc(OCc3c(Cl)ccc(S(=O)(=O)NC4(C(=O)N5CCN(C(=O)CCCCCN(C)C)CC5)CCOCC4)c3Cl)c2n1	0.970888	0.232365	3.23657
P30411	Cc1cc(C)c2cccc(OCc3c(Cl)ccc(S(=O)(=O)NC4(C(=O)N5CCN(C(=O)COCCCN)CC5)CCOCC4)c3Cl)c2n1	0.970495	0.267282	3.24812
P30411	Cc1cc(C)c2cccc(OCc3c(Cl)ccc(S(=O)(=O)NC4(C(=O)N5CCN(C(=O)CC(N)CCCN)CC5)CCOCC4)c3Cl)c2n1	0.970356	0.251215	3.75147
P30542	COc1ccc(Cn2nnc3c(-c4ccco4)nc(N)nc32)cc1	0.96993	0.613205	2.36631
P17252	CCCC(=O)OC1C(C)C2(O)C(C=C(CO)CC3(O)C(=O)C(C)=CC32)C2C(C)(C)C12OC(=O)CCCC	0.969412	0.33023	5.04587
P30411	Cc1cc(C)c2cccc(OCc3c(Cl)ccc(S(=O)(=O)NC(C)(C)C(=O)N4CCN(C(=O)COC(C)C)CC4)c3Cl)c2n1	0.969375	0.327867	3.03589
P30411	Cc1ccc2cccc(OCc3c(Cl)ccc(S(=O)(=O)NC4(C(=O)N5CCN(C(=O)C(N)CCCN)CC5)CCCC4)c3Cl)c2n1	0.968716	0.27416	3.56423
P30411	Cc1cc(C)c2cccc(OCc3c(Cl)ccc(S(=O)(=O)NC4(C(=O)N5CCN(C(=N)NC(C)(C)C)CC5)CCCC4)c3Cl)c2n1	0.968642	0.211639	3.33244
P30411	Cc1ccc2cccc(OCc3c(Cl)ccc(S(=O)(=O)NC4(C(=O)N5CCN(C(=O)C(N)CCCC[N+](C)(C)C)CC5)CCOCC4)c3Cl)c2n1	0.968627	0.195563	3.84833
P30411	Cc1ccc2cccc(OCc3c(Cl)ccc(S(=O)(=O)NC4(C(=O)N5CCN(C(=O)C(C)C)CC5)CCC4)c3Cl)c2n1	0.968521	0.37606	2.94453
P35368	COc1cc2nc(N3CCN(C(=O)c4ccccc4)C4CCCC43)nc(N)c2cc1OC	0.968467	0.675587	3.18295
P30411	Cc1ccc2cccc(OCc3c(Cl)ccc(S(=O)(=O)NC(C)(C)C(=O)N4CCN(C)CC4)c3Cl)c2n1	0.968377	0.460626	2.76819
P30411	Cc1cc(C)c2cccc(OCc3c(Cl)ccc(S(=O)(=O)NC4(C(=O)N5CCN(C(=O)C(N)CCCN(C)C)C5)CCOCC4)c3Cl)c2n1	0.968165	0.283223	3.85492
P30411	Cc1ccc2cccc(OCc3c(Cl)ccc(S(=O)(=O)NC(C)(C)C(=O)N4CCN(C(=O)CC(N)CCCN5CCCCC5)CC4)c3Cl)c2n1	0.967653	0.245451	3.62035
P30411	Cc1cc(C)c2cccc(OCc3c(Cl)ccc(S(=O)(=O)NC4(C(=O)N5CCN(C(=O)CCCNCCN(C)C)CC5)CCOCC4)c3Cl)c2n1	0.967617	0.232477	3.31028
P30411	Cc1cc(C)c2cccc(OCc3c(Cl)ccc(S(=O)(=O)NC4(C(=O)N5CCN(CCC[N+](C)(C)C)CC5)CCC4)c3Cl)c2n1	0.967473	0.281681	3.18632
P30411	Cc1cc(C)c2cccc(OCc3c(Cl)ccc(S(=O)(=O)NC4(C(=O)N5CCN(C(=O)CC[N+](C)(C)C)CC5)CCOCC4)c3Cl)c2n1	0.967444	0.31006	3.35829
P30542	Nc1nc(-c2ccco2)c2nnn(Cc3ccc4ccccc4c3)c2n1	0.967286	0.540499	2.41756
P30411	Cc1cc(C)c2cccc(OCc3c(Cl)ccc(S(=O)(=O)NC4(C(=O)N5CCN(C)CC5)CCOCC4)c3Cl)c2n1	0.966239	0.419199	3.00656
O75530	CCC(=O)N1CCN(c2ccc(C3CN(C4CCc5cccc(F)c54)CC3N(C)C)cc2)CC1	0.966107	0.671496	3.60432
P30411	Cc1cc(C)c2cccc(OCc3c(Cl)ccc(S(=O)(=O)NC4(C(=O)N5CC[N+](C)(C)C5)CCC4)c3Cl)c2n1	0.965708	0.398073	3.29382
P30411	Cc1cc(C)c2cccc(OCc3c(Cl)ccc(S(=O)(=O)NC4(C(=O)N5CCN(C(=O)C(N)CCN)CC5)CCOCC4)c3Cl)c2n1	0.965663	0.286901	3.67934
P30411	Cc1ccc2cccc(OCc3c(Cl)ccc(S(=O)(=O)NC(C)(C)C(=O)N4CCN(C(=O)C(N)CCCNC(=N)N)CC4)c3Cl)c2n1	0.965093	0.106832	3.60621
P41145	COC12CCC3(CC1CNC(=O)C=Cc1ccc(-c4ccccc4)cc1)C1Cc4ccc(O)c5c4C3(CCN1CC1CC1)C2O5	0.964424	0.304564	6.21041
P17252	CCCCCC(=O)OC1C(C)C2(O)C(C=C(CO)CC3(O)C(=O)C(C)=CC32)C2C(C)(C)C12OC(=O)CCC	0.964204	0.23399	5.02237
P30411	Cc1ccc2cccc(OCc3c(Cl)ccc(S(=O)(=O)NC(C)(C)C(=O)N4CCN(C(=O)CCCN5CCCC5C)CC4)c3Cl)c2n1	0.963615	0.283905	3.5024
Q16790	CC(=O)Nc1nnc(S(N)(=O)=O)s1	0.963541	0.631859	2.46096
Q16513	CNCC1CC2OC(C)(C1OC)n1c3ccccc3c3c4c(c5c6ccccc6n2c5c31)C(=O)NC4	0.963487	0.396042	5.03866
P30411	Cc1cc(C)c2cccc(OCc3c(Cl)ccc(S(=O)(=O)NC4(C(=O)N5CCN(C(=O)C(N)CCCNC)CC5)CCOCC4)c3Cl)c2n1	0.963051	0.236991	3.723
Q8IW41	CNC1CC2OC(C)(C1OC)n1c3ccccc3c3c4c(c5c6ccccc6n2c5c31)C(=O)NC4	0.962852	0.405842	4.95366
P30411	Cc1cc(C)c2cccc(OCc3c(Cl)ccc(S(=O)(=O)NC4(C(=O)N5CCN(C(=O)C(C)(C)C)CC5)CCC4)c3Cl)c2n1	0.962628	0.35058	3.05078
P20309	O=C(C[N+]12CCC(CC1)C(OC(=O)C1(C3=CC=CC3)CCCCC1)C2)Nc1ccccn1	0.962418	0.540467	4.50247
P08172	O=C(C[N+]12CCC(CC1)C(OC(=O)C1(C3=CC=CC3)CCCCC1)C2)Nc1ccccn1	0.962221	0.540467	4.50247
P30411	Cc1ccc2cccc(OCc3c(Cl)ccc(S(=O)(=O)NC4(C(=O)N5CCN(C(=O)CC(N)CCCN(C)C)CC5)CCOCC4)c3Cl)c2n1	0.962015	0.265014	3.7525
P07947	Cn1c(=O)c(-c2c(Cl)cccc2Cl)cc2cnc(Nc3ccc(C4CCNCC4)cc3)nc21	0.961893	0.40303	2.63325
P41145	COC12CCC3(CC1CNC(=O)C=Cc1ccccc1)C1Cc4ccc(O)c5c4C3(CCN1CC1CC1)C2O5	0.961703	0.522117	6.21572
P30411	Cc1ccc2cccc(OCc3c(Cl)ccc(S(=O)(=O)NC4(C(=O)N5CCN(C(=O)C(N)CCCN)CC5)CCOCC4)c3Cl)c2n1	0.961458	0.271287	3.64175
P30411	Cc1cc(C)c2cccc(OCc3c(Cl)ccc(S(=O)(=O)NC4(C(=O)N5CCN(C(=N)NC(C)C)CC5)CCOCC4)c3Cl)c2n1	0.960981	0.229761	3.36321
P30411	Cc1cc(C)c2cccc(OCc3c(Cl)ccc(S(=O)(=O)NC4(C(=O)N5CCN(C(=O)CN)CC5)CCOCC4)c3Cl)c2n1	0.960951	0.373971	3.12478
P30411	Cc1ccc2cccc(OCc3c(Cl)ccc(S(=O)(=O)NC(C)(C)C(=O)N4CCN(C(=O)C(N)CCN(C)C)CC4)c3Cl)c2n1	0.960467	0.314697	3.50096
P30411	Cc1cc(C)c2cccc(OCc3c(Cl)ccc(S(=O)(=O)NC4(C(=O)N5CCN(CCSC)CC5)CCCC4)c3Cl)c2n1	0.960168	0.291344	3.06168
P30411	Cc1cc(C)c2cccc(OCc3c(Cl)ccc(S(=O)(=O)NC4(C(=O)N5CCCC5)CCOCC4)c3Cl)c2n1	0.960157	0.405947	2.93884
P30556	CCCCc1nc2ccn(CCC)c(=O)c2n1Cc1ccc(-c2ccccc2-c2nnn[nH]2)cc1	0.959988	0.334526	2.74901
P30411	Cc1cc(C)c2cccc(OCc3c(Cl)ccc(S(=O)(=O)NC4(C(=O)N5CCN(C(=O)C(C)C)CC5)CCOCC4)c3Cl)c2n1	0.959947	0.360936	3.11206
Q9H093	CCNC1CC2OC(C)(C1OC)n1c3ccccc3c3c4c(c5c6ccccc6n2c5c31)C(=O)NC4	0.959772	0.391313	4.98413
P35368	COc1cc2nc(N3CCN(C(=O)c4cccc(C(F)(F)F)c4)C4CCCCC43)nc(N)c2cc1OC	0.959596	0.546063	3.38855
Q16816	CCNC1CC2OC(C)(C1OC)n1c3ccccc3c3c4c(c5c6ccccc6n2c5c31)C(=O)NC4	0.959203	0.391313	4.98413
P30411	Cc1cc(C)c2cccc(OCc3c(Cl)ccc(S(=O)(=O)NC4(C(=O)N5CCN(C(=O)CCN)CC5)CCOCC4)c3Cl)c2n1	0.9588	0.349799	3.1429
P30411	Cc1ccc2cccc(OCc3c(Cl)ccc(S(=O)(=O)NC4(C(=O)N5CCN(C(=O)CCC[N+](C)(C)C)CC5)CCOCC4)c3Cl)c2n1	0.958726	0.291793	3.30601
P15735	CCNC1CC2OC(C)(C1OC)n1c3ccccc3c3c4c(c5c6ccccc6n2c5c31)C(=O)NC4	0.958511	0.391313	4.98413
P30411	Cc1ccc2cccc(OCc3c(Cl)ccc(S(=O)(=O)NC(C)(C)C(=O)N4CCN(C(=O)C(C)C)CC4)c3Cl)c2n1	0.957343	0.386904	2.87732
P35368	COc1cc2nc(N3CCN(C(=O)c4ccc(C)o4)C4CCCC43)nc(N)c2cc1OC	0.957115	0.663804	3.41564
P30411	Cc1cc(C)c2cccc(OCc3c(Cl)ccc(S(=O)(=O)NC4(C(=O)N5CCNCC5)CCC4)c3Cl)c2n1	0.956999	0.432866	2.94295
Q9NY57	CNCC1CC2OC(C)(C1OC)n1c3ccccc3c3c4c(c5c6ccccc6n2c5c31)C(=O)NC4	0.95692	0.396042	5.03866
Q9P2K8	CNC1CC2OC(C)(C1OC)n1c3ccccc3c3c4c(c5c6ccccc6n2c5c31)C(=O)NC4	0.956582	0.405842	4.95366
P30411	Cc1cc(C)c2cccc(OCc3c(Cl)ccc(S(=O)(=O)NC4(C(=O)N5CCN(C(=O)CCC(C)C)CC5)CCC4)c3Cl)c2n1	0.956575	0.280703	3.04382
P30411	Cc1ccc2cccc(OCc3c(Cl)ccc(S(=O)(=O)NC4(C(=O)N5CCC(CN=C(N)N)CC5)CCCC4)c3Cl)c2n1	0.956552	0.22792	3.1576
P30411	Cc1ccc2cccc(OCc3c(Cl)ccc(S(=O)(=O)NC4(C(=O)N5CCN(C(=O)C(N)CCCCN(C)C)CC5)CCOCC4)c3Cl)c2n1	0.956063	0.24791	3.70366
P30542	CCc1ccc(Cn2nnc3c(-c4ccco4)nc(N)nc32)cc1	0.955797	0.620837	2.40906
P06241	CC(=O)Nc1cccc(Nc2ncc3cc(-c4c(Cl)cccc4Cl)c(=O)n(C)c3n2)c1	0.955594	0.453	2.44349
Q9UEE5	COC(=O)N1CCN(c2ccc(Nc3ncc4c(n3)-c3c(c(C(N)=O)nn3C)CC4)cc2)CC1	0.955518	0.599004	2.71338
P36888	CC(C)(C)c1cc(NC(=O)Nc2ccc(-c3cc(NC(=O)c4cccc(OCCO)c4)[nH]n3)cc2)no1	0.955249	0.234299	2.73645
P20309	Cc1cccc(NC(=O)C[N+]23CCC(CC2)C(OC(=O)C2(C4=CC=CC4)CCCCCC2)C3)c1	0.954824	0.353242	4.39319
P20309	Cc1cc(NC(=O)C[N+]23CCC(CC2)C(OC(=O)C2(C4=CC=CC4)CCC2)C3)no1	0.954167	0.573478	4.65249
P30411	Cc1cc(C)c2cccc(OCc3c(Cl)ccc(S(=O)(=O)NC4(C(=O)N5CCN(C(=O)C(F)(F)F)CC5)CCOCC4)c3Cl)c2n1	0.953992	0.37606	3.20579
Q15831	CC12OC(CC1(O)CO)n1c3ccccc3c3c4c(c5c6ccccc6n2c5c31)C(=O)NC4	0.953878	0.373216	4.85603
P08912	CCc1cc(NC(=O)C[N+]23CCC(CC2)C(OC(=O)C2(C4=CC=CC4)CCCCC2)C3)ccn1	0.953821	0.474072	4.58025
P30411	Cc1cc(C)c2cccc(OCc3c(Cl)ccc(S(=O)(=O)NC4(C(=O)N5CCN(C(=N)N)CC5)CCOCC4)c3Cl)c2n1	0.95373	0.259667	3.15373
P07451	NS(=O)(=O)c1c(F)c(F)c(F)c(F)c1F	0.953708	0.457424	2.61186
P21554	CCCCCCc1cc(O)c2c(c1)OC(C)(C)C1CC=C(C)CC21	0.953535	0.520483	3.41448
P41145	COC12CCC3(CC1CNC(=O)C(N)CCCC(N)=O)C1Cc4ccc(O)c5c4C3(CCN1CC1CC1)C2O5	0.953418	0.355566	6.46246
P30411	Cc1cc(C)c2cccc(OCc3c(Cl)ccc(S(=O)(=O)N4CCN(C(=O)CCCN)CC4)c3Cl)c2n1	0.952112	0.436617	2.63778
O14757	CCNC1CC2OC(C)(C1OC)n1c3ccccc3c3c4c(c5c6ccccc6n2c5c31)C(=O)NC4	0.951907	0.391313	4.98413
P20309	CN1CCC(OC(=O)C(CO)c2ccccc2)CC1	0.951606	0.834284	2.57247
P35368	COc1cc2nc(N3CCN(C(=O)c4cccc(F)c4)C4CCCCC43)nc(N)c2cc1OC	0.951441	0.628689	3.27748
P08173	CNCCCCCN1CCC(OC(=O)Nc2ccccc2-c2ccccc2)CC1	0.951044	0.601443	2.13213
P20309	Cc1cccc(NC(=O)C[N+]23CCC(CC2)C(OC(=O)C2(C4=CC=CC4)CCCCCC2)C3)n1	0.950891	0.376187	4.53498
P20309	Cc1cccc(NC(=O)C[N+]23CCC(CC2)C(OC(=O)C2(C4=CC=CC4)CCCCC2)C3)n1	0.950891	0.517798	4.54765
P30411	Cc1cc(C)c2cccc(OCc3c(Cl)ccc(S(=O)(=O)NC4(C(=O)N5CCC(CNC(=O)Nc6ccc(C)nc6)CC5)CCC4)c3Cl)c2n1	0.950783	0.164355	3.21317
P21127	CNC1CC2OC(C)(C1OC)n1c3ccccc3c3c4c(c5c6ccccc6n2c5c31)C(=O)NC4	0.950778	0.405842	4.95366
P30411	Cc1cc(C)c2cccc(OCc3c(Cl)ccc(S(=O)(=O)NC4(C(=O)N5CCC(N)CC5)CCOCC4)c3Cl)c2n1	0.950717	0.397954	3.0801
P30411	Cc1cc(C)c2cccc(OCc3c(Cl)ccc(S(=O)(=O)NC4(C(=O)N5CCOCC5)CCOCC4)c3Cl)c2n1	0.950377	0.423345	2.99889
P30411	Cc1cc(C)c2cccc(OCc3c(Cl)ccc(S(=O)(=O)NC4(C(=O)N5CCC(C(=O)NCCCN(C)C)CC5)CCOCC4)c3Cl)c2n1	0.950243	0.252473	3.2079
P41145	CC(C)(C)OC(=O)NC1CCC2(O)C3Cc4ccc(O)c5c4C2(CCN3CC2CC2)C1O5	0.950237	0.666925	5.2684
Q00537	CCCCn1c(=O)ccc2cnc(Nc3ccc(N4CCOCC4)cc3)nc21	0.950221	0.709245	2.33298
P30411	Cc1cc(C)c2cccc(OCc3c(Cl)ccc(S(=O)(=O)NC4(C(=O)N5CCN(C(=O)CNC(=O)C(N)CCCCN)CC5)CCOCC4)c3Cl)c2n1	0.95012	0.176215	3.8071
P35368	COc1cc2nc(N3CCN(C(=O)c4ccc(Cl)s4)C4CCCCC43)nc(N)c2cc1OC	0.94992	0.588414	3.43023
P20309	O=C(C[N+]12CCC(CC1)C(OC(=O)C1(C3=CC=CC3)CCCCC1)C2)Nc1cccc(C(F)(F)F)c1	0.94992	0.40429	4.47683
P30411	Cc1c(C)nc2cccc(OCc3c(Cl)ccc(S(=O)(=O)NC4(C(=O)N5CCN(C(=O)C[N+](C)(C)C)CC5)CCCC4)c3Cl)c2n1	0.949908	0.335537	3.347
O60285	CCNC1CC2OC(C)(C1OC)n1c3ccccc3c3c4c(c5c6ccccc6n2c5c31)C(=O)NC4	0.949791	0.391313	4.98413
Q9UKI8	CCNC1CC2OC(C)(C1OC)n1c3ccccc3c3c4c(c5c6ccccc6n2c5c31)C(=O)NC4	0.949743	0.391313	4.98413
P30291	CNC1CC2OC(C)(C1OC)n1c3ccccc3c3c4c(c5c6ccccc6n2c5c31)C(=O)NC4	0.949697	0.405842	4.95366
P35368	COc1cc2nc(N3CCN(C(=O)COc4ccccc4)C4CCCCC43)nc(N)c2cc1OC	0.949586	0.577113	3.25781
P08172	CN1C2CCC1CC(OC(=O)c1ccccc1)C2	0.949533	0.74961	3.41662
P30411	Cc1cc(C)c2cccc(OCc3c(Cl)ccc(S(=O)(=O)NC4(C(=O)N5CCN(C(=O)CNC(=N)N)CC5)CCCC4)c3Cl)c2n1	0.949361	0.195408	3.20597
P30411	Cc1cc(C)c2cccc(OCc3c(Cl)ccc(S(=O)(=O)NC4(C(=O)N5CCN(C(=O)CC(N)(C)C)CC5)CCOCC4)c3Cl)c2n1	0.949166	0.334309	3.25671
P30556	CCCCCC(=O)N(Cc1ccc(-c2ccccc2-c2nnn[nH]2)cc1)C(C)(C)C	0.948898	0.520039	2.54985
P30411	Cc1ccc2cccc(OCc3c(Cl)ccc(S(=O)(=O)NC4(C(=O)N5CCCC5)CCOCC4)c3Cl)c2n1	0.948861	0.429517	2.89238
P41145	CCc1ccc(C(=O)NC2CCC3(O)C4Cc5ccc(O)c6c5C3(CCN4CC3CC3)C2O6)cc1	0.948751	0.619514	5.11005
P30411	Cc1ccc2cccc(OCc3c(Cl)ccc(S(=O)(=O)NC4(C(=O)N5CCN(C(=O)COc6ccncc6)CC5)CCC4)c3Cl)c2n1	0.948432	0.25077	3.06132
P30411	Cc1cc(C)c2cccc(OCc3c(Cl)ccc(S(=O)(=O)NC4(C(=O)N5CCN(C(=O)CNC(C)C)CC5)CCCC4)c3Cl)c2n1	0.948196	0.307517	3.11599
P21554	CC1=CCC2C(C1)c1c(O)cc(CCCCCC(=O)OCC3CCC3)cc1OC2(C)C	0.947591	0.294784	3.56966
P30411	Cc1ccc2cccc(OCc3c(Cl)ccc(S(=O)(=O)NC4(C(=O)N5CCN(C(=O)C(N)CCCCNC(=N)N)CC5)CCOCC4)c3Cl)c2n1	0.947461	0.0978152	3.79476
P36888	CC(C)(C)c1cc(NC(=O)Nc2ccc(-n3nc(-c4ccncn4)c4c(N)ncnc43)cc2)no1	0.947087	0.3545	2.87107
Q16513	CCNC1CC2OC(C)(C1OC)n1c3ccccc3c3c4c(c5c6ccccc6n2c5c31)C(=O)NC4	0.947012	0.391313	4.98413
P10721	CC(C)(C)c1cc(NC(=O)Nc2ccc(-c3nccc4[nH]nc(N)c34)cc2)no1	0.946948	0.414505	2.69094
P30542	Nc1nc(-c2ccco2)c2nnn(Cc3cccc([N+](=O)[O-])c3)c2n1	0.946911	0.440488	2.55166
P10721	CC(C)(C)c1cc(NC(=O)Nc2ccc(-c3cccc4onc(N)c34)cc2)no1	0.946892	0.451681	2.56187
P30411	Cc1cc(C)c2cccc(OCc3c(Cl)ccc(S(=O)(=O)NC4(C(=O)N5CCNCC5)CCOCC4)c3Cl)c2n1	0.946534	0.418161	3.05969
P30411	Cc1ccc2cccc(OCc3c(Cl)ccc(S(=O)(=O)NC4(C(=O)N5CCN(C(=O)CC[N+](C)(C)C)CC5)CCOCC4)c3Cl)c2n1	0.9458	0.316661	3.31459
P43250	CCNC1CC2OC(C)(C1OC)n1c3ccccc3c3c4c(c5c6ccccc6n2c5c31)C(=O)NC4	0.945785	0.391313	4.98413
P30411	Cc1ccc2cccc(OCc3c(Cl)ccc(S(=O)(=O)NC4(C(=O)N5CCN(C(=O)CC(N)CCCCC[N+](C)(C)C)C5)CCOCC4)c3Cl)c2n1	0.945764	0.164509	4.03251
P29274	COc1ccc(Cn2nnc3c(-c4ccco4)nc(N)nc32)cc1	0.945396	0.613205	2.36631
P29274	Nc1nc2c(cnn2CCCN2CCN(c3ccc(F)c(F)c3)CC2)c2nc(-c3ccco3)nn12	0.945225	0.396351	2.81582
P30411	Cc1ccc2cccc(OCc3c(Cl)ccc(S(=O)(=O)NC4(C(=O)N5CCN(C(=O)C[N+](C)(C)C)CC5)CCOCC4)c3Cl)c2n1	0.94516	0.340522	3.31531
Q9H1R3	CCNC1CC2OC(C)(C1OC)n1c3ccccc3c3c4c(c5c6ccccc6n2c5c31)C(=O)NC4	0.944983	0.391313	4.98413
P30542	Cn1cc2c(nc(NC(=O)Cc3ccc(CC4CCCCC4)cc3)n3nc(-c4ccco4)nc23)n1	0.944927	0.390592	2.85321
P08912	COC1(C#CC(O)(c2ccccc2)c2cccnc2)CN2CCC1CC2	0.944876	0.865674	4.39851
P30542	CCCn1cc2c(nc(NC(=O)Cc3ccc4ccccc4c3)n3nc(-c4ccco4)nc23)n1	0.944852	0.400531	2.80488
P30411	Cc1cc(C)c2cccc(OCc3c(Cl)ccc(S(=O)(=O)NC4(C(=O)N5CC[N+]6(CCOCC6)CC5)CCC4)c3Cl)c2n1	0.944848	0.375795	3.87548
P41145	O=C1CC2(O)C3Cc4ccc(O)c5c4C2(CCN3CC2CC2)C1O5	0.944788	0.852264	5.15049
P35368	COc1cc2nc(N3CCN(C(=O)c4ccccc4Cl)C4CCCCC43)nc(N)c2cc1OC	0.944315	0.59759	3.26253
P35462	O=C(NC1CCC(CCN2CCC(c3noc4cc(F)ccc34)CC2)CC1)c1cccnc1	0.944312	0.577191	2.57041
Q86UE8	CCNC1CC2OC(C)(C1OC)n1c3ccccc3c3c4c(c5c6ccccc6n2c5c31)C(=O)NC4	0.944109	0.391313	4.98413
Q15759	Cn1c(=O)c(Oc2ccc(F)cc2F)cc2cnc(NC3CCOCC3)nc21	0.944036	0.740427	2.61157
P30411	Cc1cc(C)c2cccc(OCc3c(Cl)ccc(S(=O)(=O)NC4(C(=O)N5CCC(CN(C)C)CC5)CCOCC4)c3Cl)c2n1	0.943947	0.328989	3.14034
P41145	COC12CCC3(CC1C(O)CCC1CC1)C1Cc4ccc(O)c5c4C3(CCN1CC1CC1)C2O5	0.943752	0.633013	6.46312
P35368	COc1cc2nc(N3CCN(C(=O)c4cccc(C)c4)C4CCCCC43)nc(N)c2cc1OC	0.943116	0.631347	3.25984
P30411	Cc1cc(C)c2nccc(OCc3c(Cl)ccc(S(=O)(=O)NC4(C(=O)N5CCN(C(=O)CC(N)CCCN)CC5)CCCC4)c3Cl)c2n1	0.943067	0.251262	3.78864
P41743	CCCC(=O)OC1C(C)C2(O)C(C=C(CO)CC3(O)C(=O)C(C)=CC32)C2C(C)(C)C12OC(=O)CCC	0.942928	0.356342	5.0754
P16234	COc1cc2ncnc(Oc3ccc(NC(=O)Nc4cc(C)on4)cc3)c2cc1OC	0.942768	0.470492	2.33801
P30411	Cc1cc(C)c2cccc(OCc3c(Cl)ccc(S(=O)(=O)NC4(C(=O)N5CCN(C(=O)CCCNC(=O)NC(C)(C)C)CC5)CCCC4)c3Cl)c2n1	0.942685	0.206226	3.28857
P06239	CCN(CCO)CCOc1ccc(Nc2ncc3cc(-c4c(C)cccc4Cl)c(=O)n(C)c3n2)cc1	0.942642	0.328548	2.68027
P35368	COc1cccc2c1CCC1CN(CCn3c(=O)[nH]c4sc(-c5ccccc5)cc4c3=O)CC21	0.94249	0.474207	3.45803
P30411	Cc1ccc2cccc(OCc3c(Cl)ccc(S(=O)(=O)NC4(C(=O)N5CCN(CC[N+](C)(C)C)CC5)CCOCC4)c3Cl)c2n1	0.942487	0.322363	3.27462
P29274	COc1ccc(CCn2nnc3c(-c4ccco4)nc(N)nc32)cc1	0.942322	0.595954	2.45291
P30556	CCCCc1nc2ccnc(O)c2n1Cc1ccc(-c2ccccc2-c2nnn[nH]2)cc1	0.942244	0.400977	2.7968
P29274	Nc1nc2c(cnn2CCN2CCCC2)c2nc(-c3ccco3)nn12	0.942179	0.599811	2.71341
P30556	CCCc1ncc(C(=O)O)n1Cc1ccc(-c2ccccc2-c2nnn[nH]2)cc1	0.941853	0.501895	2.62473
P35368	COc1cc2nc(N3CCN(C(=O)c4ccccc4)CC3)nc(N)c2cc1OC	0.941761	0.726068	2.10491
P30542	CCNC(=O)C1OC(n2cnc3c(N)nc(C#CCC4(O)CCCC4)nc32)C(O)C1O	0.941704	0.390263	4.25973
P35462	O=C1CC(CN2CCC(c3noc4cc(F)ccc34)CC2)Cc2occc21	0.941562	0.693903	3.36796
Q13163	CCOC(=O)c1cnc(Nc2ccc(N3CCOCC3)cc2)nc1N=Cc1cccc(C(F)(F)F)c1	0.94135	0.36142	2.72817
Q16513	CCC1CC2OC(C)(C1OC)n1c3ccccc3c3c4c(c5c6ccccc6n2c5c31)C(=O)NC4	0.941153	0.358905	4.96841
O60341	CNC1CC2OC(C)(C1OC)n1c3ccccc3c3c4c(c5c6ccccc6n2c5c31)C(=O)NC4	0.940893	0.405842	4.95366
P30411	Cc1ccc2cccc(OCc3c(Cl)ccc(S(=O)(=O)NC4(C(=O)N5CCNCC5)CC4)c3Cl)c2n1	0.940766	0.466773	2.87533
P00746	CC(NC(=O)C1CC2CC2N1C(=O)Cn1nc(C(N)=O)c2ccncc21)c1cccc(F)c1F	0.94074	0.569848	3.96977
P30411	Cc1ccc2cccc(OCc3c(Cl)ccc(S(=O)(=O)NC4(C(=O)N5CCN(C(=N)N)CC5)CCOCC4)c3Cl)c2n1	0.940696	0.264507	3.10915
P41145	CCCCCCOC1CC23CCC1(OC)C1Oc4c(O)ccc5c4C12CCN(CC1CC1)C3C5	0.940551	0.52009	6.2443
P30411	Cc1cc(C)c2cccc(OCc3c(Cl)ccc(S(=O)(=O)NC4(C(=O)N5CCN(C(=N)NCCC(C)C)CC5)CCOCC4)c3Cl)c2n1	0.940424	0.190389	3.42154
P05129	CCCCC(=O)OC1C(C)C2(O)C(C=C(CO)CC3(O)C(=O)C(C)=CC32)C2C(C)(C)C12OC(=O)CCC	0.940277	0.33023	5.04587
P41145	COC12CCC3(CC1CNC(=O)C(N)CC(=O)NCCc1ccccc1)C1Cc4ccc(O)c5c4C3(CCN1CC1CC1)C2O5	0.940152	0.306814	6.37945
P29274	Nc1nc(-c2ccco2)c2nnn(Cc3ccc(O)cc3)c2n1	0.939602	0.592595	2.469
P30411	Cc1cc(C)c2cccc(OCc3c(Cl)ccc(S(=O)(=O)NC4(C(=O)N5CCN(C(=O)CC(N)CCCNC(=N)N)CC5)CCOCC4)c3Cl)c2n1	0.939523	0.0973806	3.88517
P30542	CCCn1c(=O)c2[nH]c(-c3ccccc3)nc2n(CCC)c1=O	0.939226	0.78586	2.23781
Q9H1R3	CNCC1CC2OC(C)(C1OC)n1c3ccccc3c3c4c(c5c6ccccc6n2c5c31)C(=O)NC4	0.9392	0.396042	5.03866
P30411	Cc1cc(C)c2cccc(OCc3c(Cl)ccc(S(=O)(=O)NC4(C(=O)N5CCN(C(=O)CCCNC(=N)N)CC5)CCOCC4)c3Cl)c2n1	0.93906	0.130377	3.2885
Q8N5S9	CCNC1CC2OC(C)(C1OC)n1c3ccccc3c3c4c(c5c6ccccc6n2c5c31)C(=O)NC4	0.939022	0.391313	4.98413
P03372	CC12CCC3c4ccc(O)cc4CCC3C1CCC2(O)c1cccc(C=Cc2ccc(O)cc2)c1	0.938807	0.363839	3.9685
P29274	COc1cccc(CCCn2ncc3c2nc(N)n2nc(-c4ccco4)nc32)c1	0.938742	0.47533	2.6289
P41145	COC12CCC3(CC1CNC(=O)C(N)Cc1cccnc1)C1Cc4ccc(O)c5c4C3(CCN1CC1CC1)C2O5	0.938347	0.468844	6.40014
P54646	CNC1CC2OC(C)(C1OC)n1c3ccccc3c3c4c(c5c6ccccc6n2c5c31)C(=O)NC4	0.938267	0.405842	4.95366
P30411	Cc1ccc2cccc(OCc3c(Cl)ccc(S(=O)(=O)NC4(C(=O)N5CCN(C(=O)C(C)C)CC5)CCOCC4)c3Cl)c2n1	0.937867	0.375045	3.06585
P10721	CCN1CCN(C(=O)c2ccc3ncc(-c4ccc(NC(=O)Nc5cc(C(C)(C)C)on5)cc4)nc3c2)CC1	0.936863	0.374956	2.62702
P48443	CC(=Cc1ccc(C(=O)O)cc1)c1ccc2c(c1)C(C)(C)CCC2(C)C	0.936856	0.661398	2.43447
P35372	COC12CCC3(CC1CNC(=O)C(CC(N)=O)NC(C)=O)C1Cc4ccc(O)c5c4C3(CCN1CC1CC1)C2O5	0.936597	0.359453	6.43109
Q13470	CNCC1CC2OC(C)(C1OC)n1c3ccccc3c3c4c(c5c6ccccc6n2c5c31)C(=O)NC4	0.936503	0.396042	5.03866
P20309	Cc1cc(NC(=O)C[N+]23CCC(CC2)C(OC(=O)C2(C4=CC=CC4)CCCCCC2)C3)ccn1	0.936475	0.376187	4.55236
P35368	COc1cc2nc(N3CCN(C(=O)c4cccc(Cl)c4)C4CCCCC43)nc(N)c2cc1OC	0.936345	0.59759	3.27152
P41145	O=C(NC1CCC2(O)C3Cc4ccc(O)c5c4C2(CCN3CC2CC2)C1O5)c1csc(-c2ccccc2)n1	0.936154	0.464543	5.25098
P35372	COC12CCC3(CC1CNS(=O)(=O)CC(F)(F)F)C1Cc4ccc(O)c5c4C3(CCN1CC1CC1)C2O5	0.936101	0.550868	6.51799
P30411	Cc1cc(C)c2cccc(OCc3c(Cl)ccc(S(=O)(=O)NC4(C(=O)N5CCN(C(=O)CCCNCCC(C)C)CC5)CCOCC4)c3Cl)c2n1	0.935997	0.201824	3.29889
P11229	CCCCCCCCCCN1CCC(OC(=O)Nc2ccccc2-c2ccccc2)CC1	0.935984	0.350072	2.11824
P11229	CCCCCCCN1CCC(OC(=O)Nc2ccccc2-c2ccccc2)CC1	0.935984	0.504806	2.02647
P36888	COc1cc2ncnc(Oc3ccc(NC(=O)Nc4ccc(Cl)c(C(F)(F)F)c4)cc3)c2cc1OC	0.935972	0.292856	2.38576
P10721	COC(=O)c1ccc2c(c1)NC(=O)C2=C(Nc1ccc(N(C)C(=O)CN2CCN(C)CC2)cc1)c1ccccc1	0.935886	0.349979	2.6091
P35368	COc1cc2nc(N(C)CCCCCCCCOc3ccc(CN4CCN(c5ccccc5OC)CC4)cc3OC)nc(N)c2cc1OC	0.935844	0.118321	2.83088
P29274	Nc1nc2c(cnn2CCc2ccc3c(c2)OCO3)c2nc(-c3ccco3)nn12	0.93578	0.497263	2.76072
P30542	CC(C)(C)c1ccc(Cn2nnc3c(-c4ccco4)nc(N)nc32)cc1	0.935755	0.609381	2.49284
P36888	COc1cc2nccc(Oc3ccc(NC(=O)Nc4cc(C(C)(C)C)on4)c(F)c3)c2cc1OC	0.935722	0.342587	2.58033
P51955	CCNC1CC2OC(C)(C1OC)n1c3ccccc3c3c4c(c5c6ccccc6n2c5c31)C(=O)NC4	0.935713	0.391313	4.98413
P20309	CCCCCCCC[N+]12CCC(CC1)C(OC(=O)C1(C3=CC=CC3)CCCCCC1)C2	0.935689	0.166903	4.45302
P29274	Cc1cccc(COc2cc3nc(-c4ccco4)nn3c(N)n2)c1	0.93564	0.621216	2.54531
P29274	Nc1nc(-c2ccco2)c2nnn(Cc3ccc4ccccc4c3)c2n1	0.935382	0.540499	2.41756
P41145	CN(C(=O)Cc1ccc(Cl)c(Cl)c1)C1CCCC1N1CCCC1	0.935344	0.814788	3.00362
P03372	CC12CCC3c4ccc(O)cc4CCC3C1CCC2(O)c1cccc(O)c1	0.935054	0.67833	3.8474
O14920	CNCC1CC2OC(C)(C1OC)n1c3ccccc3c3c4c(c5c6ccccc6n2c5c31)C(=O)NC4	0.934695	0.396042	5.03866
Q16539	CNC(=O)c1ccc2c(c1)C(=O)c1ccc(Nc3cc(NC(=O)c4cccs4)c(F)cc3F)cc1CC2	0.934656	0.316481	2.61044
P35368	COc1cc2nc(N3CCN(C(=O)c4ccc(-c5ccccc5)cc4)C4CCCC43)nc(N)c2cc1OC	0.934618	0.413802	3.24002
P30542	Nc1nc2c(cnn2CCN2CCCC2)c2nc(-c3ccco3)nn12	0.934526	0.599811	2.71341
P29274	Cc1cc(C)n(-c2cc(NC(=O)CCN3CCC(c4ccccc4)CC3)nc(-c3ccc(C)o3)n2)n1	0.934516	0.394615	2.64616
Q9H4B4	CNC1CC2OC(C)(C1OC)n1c3ccccc3c3c4c(c5c6ccccc6n2c5c31)C(=O)NC4	0.934315	0.405842	4.95366
Q96KQ7	CNC1CC2OC(C)(C1OC)n1c3ccccc3c3c4c(c5c6ccccc6n2c5c31)C(=O)NC4	0.934215	0.405842	4.95366
P41145	COc1ccc2c3c1OC1C4(OC)CCC5(CC4COCc4ccc(-c6ccccc6)cc4)C(C2)N(CC2CC2)CCC315	0.934183	0.279717	6.06581
Q9BXA7	CCNC1CC2OC(C)(C1OC)n1c3ccccc3c3c4c(c5c6ccccc6n2c5c31)C(=O)NC4	0.933998	0.391313	4.98413
P35626	CNC1CC2OC(C)(C1OC)n1c3ccccc3c3c4c(c5c6ccccc6n2c5c31)C(=O)NC4	0.933984	0.405842	4.95366
Q9NRH2	CCNC1CC2OC(C)(C1OC)n1c3ccccc3c3c4c(c5c6ccccc6n2c5c31)C(=O)NC4	0.933742	0.391313	4.98413
P30411	Cc1cc(C)c2cccc(OCc3c(Cl)ccc(S(=O)(=O)NC4(C(=O)N5CCN(CC(C)C)CC5)CC4)c3Cl)c2n1	0.93347	0.347556	2.93892
P11229	CCCN1CCC(c2ccccc2)=C(C(=O)OC2CCCCC2)C1	0.933361	0.749258	2.37017
P20309	Cc1ccc(NC(=O)C[N+]23CCC(CC2)C(OC(=O)C2(C4=CC=CC4)CCCCC2)C3)cn1	0.932829	0.517798	4.52402
P16234	Nc1n[nH]c2cccc(-c3ccc(NC(=O)C4(C(=O)Nc5ccc(F)c(F)c5)CC4)cc3)c12	0.932687	0.338694	2.53555
P29274	COc1ccc(NC(=O)Nc2nc3nn(CCc4ccccc4)cc3c3nc(-c4ccco4)nn23)cc1	0.932308	0.331518	2.73524
P16234	COc1cc2nccc(Oc3ccc(NC(=O)Nc4cc(C)on4)cc3)c2cc1OC	0.932204	0.452575	2.26107
P29274	Nc1nc2c(cnn2CCN2CCN(c3ccc(OC(F)(F)F)cc3)CC2)c2nc(-c3ccco3)nn12	0.932125	0.365767	2.87167
P30542	COCCN1CCC(Nc2nc(N)c3ncn(C4OC(CO)C(O)C4O)c3n2)CC1	0.932008	0.353483	3.73515
P48443	CC(C=CC1=C(C)CCCCC1(C)C)=CC=CC(C)=CC(=O)O	0.931961	0.499431	3.06169
Q16539	O=C(NCCN1CCOCC1)c1ccc2c(c1)C(=O)c1ccc(Nc3ccc(F)c(NC(=O)c4cccs4)c3)cc1CC2	0.931848	0.255542	2.70177
P20309	CN1C2CC(OC(=O)C(CO)c3ccccc3)CC1C(O)c1ccccc1-2	0.931821	0.813073	4.47998
P35368	COc1cc2nc(N3CCN(C(=O)c4ccccc4C)C4CCCCC43)nc(N)c2cc1OC	0.931673	0.631347	3.26036
P00746	NC(=O)c1nn(CC(=O)N2C(C(=O)Nc3cccc(C(F)(F)F)n3)CC3CC32)c2ncccc12	0.931513	0.577467	3.80392
P03372	CC12CCC3c4ccc(O)cc4CCC3C1CCC2(C)C	0.931496	0.687384	3.65325
P30411	Cc1cc(C)c2cccc(OCc3c(Cl)ccc(S(=O)(=O)NC4(C(=O)N5CCCC5)CNCC4)c3Cl)c2n1	0.931456	0.432866	3.4136
P41145	COC12CCC3(CC1CNC(=O)CCC(=O)NCC=Cc1ccccc1)C1Cc4ccc(O)c5c4C3(CCN1CC1CC1)C2O5	0.931362	0.349762	6.35383
P41145	COC12CCC3(CC1CC(O)CC(=O)O)C1Cc4ccc(O)c5c4C3(CCN1CC1CC1)C2O5	0.931226	0.564734	6.45278
Q9Y2D0	NS(=O)(=O)c1c(F)c(F)c(F)c(F)c1F	0.931185	0.457424	2.61186
P08912	O=C(C[N+]12CCC(CC1)C(OC(=O)C1(C3=CC=CC3)CCCCCC1)C2)Nc1ccccc1	0.93115	0.377568	4.33605
P29274	CCn1cc2c(nc(NC(=O)Cc3ccc(Cl)c(Cl)c3)n3nc(-c4ccco4)nc23)n1	0.930836	0.424465	2.8337
P41968	CN(C)C(=O)C(CCc1ccc2ccccc2c1)C(=O)NC(Cc1ccccc1)C(=O)NC(CCCN=C(N)N)C(=O)NCc1c[nH]cn1	0.930547	0.0426428	3.99113
P30542	CN(C)CCCn1cc2c(nc(N)n3nc(-c4ccco4)nc23)n1	0.93013	0.588705	2.91627
P11229	O=C(C[N+]12CCC(CC1)C(OC(=O)C1(C3=CC=CC3)CCCCC1)C2)Nc1ccccn1	0.930023	0.540467	4.50247
P30411	Cc1ccc2cccc(OCc3c(Cl)ccc(S(=O)(=O)NC(C)(C)C(=O)N4CC(N5CCN(C)CC5)CC4)c3Cl)c2n1	0.929843	0.394376	3.40754
P29274	COc1ccc(NC(=O)Nc2nc3nn(CC4CCCC4)cc3c3nc(-c4ccco4)nn23)cc1	0.929826	0.370638	2.85691
O96013	COC(=O)C1(O)CC2OC1(C)n1c3ccccc3c3c4c(c5c6ccccc6n2c5c31)C(=O)NC4	0.929679	0.367167	4.79917
P41145	C=C1CC2(O)C3Cc4ccc(O)c5c4C2(CCN3CC2CC2)C1O5	0.929528	0.818069	5.26039
Q9UF33	Cn1c(=O)c(-c2c(Cl)cccc2Cl)cc2cnc(Nc3cc(CC(=O)NC4CC4)ccc3OC(C)(C)C)nc21	0.929526	0.283023	2.83977
P30542	CCCC(=O)Nc1nc2ccc(Cl)cc2c2nc(-c3ccco3)nn12	0.929471	0.599109	2.48041
P29274	CC(C)(C)c1ccc(Cn2nnc3c(-c4ccco4)nc(N)nc32)cc1	0.929426	0.609381	2.49284
P42685	Cc1nc(Nc2ncc(C(=O)Nc3c(C)cccc3Cl)s2)cc(N2CCN(CCO)CC2)n1	0.92941	0.465717	2.64976
P09769	Cc1nc(Nc2ncc(C(=O)Nc3c(C)cccc3Cl)s2)cc(N2CCN(CCO)CC2)n1	0.92941	0.465717	2.64976
P08913	O=C(NCCCCN1CCN(c2ccccc2-c2ccccc2)CC1)c1ccc2ccccc2c1	0.929398	0.333603	2.05365
Q13470	COC(=O)C1(O)CC2OC1(C)n1c3ccccc3c3c4c(c5c6ccccc6n2c5c31)C(=O)NC4	0.929231	0.367167	4.79917
P30542	Cn1cc2c(nc(NC(=O)Cc3ccc4ccccc4c3)n3nc(-c4ccco4)nc23)n1	0.929211	0.464664	2.75557
Q96PF2	CCC1CC2OC(C)(C1OC)n1c3ccccc3c3c4c(c5c6ccccc6n2c5c31)C(=O)NC4	0.929188	0.358905	4.96841
P30411	Cc1cc(C)c2cccc(OCc3c(Cl)ccc(S(=O)(=O)NC4(C(=O)N5CCN(C(C)C)CC5)CCOCC4)c3Cl)c2n1	0.929097	0.361892	3.07401
Q16539	O=C(NCCN1CCCC1)c1ccc2c(c1)C(=O)c1ccc(Nc3cc(NC(=O)c4cccs4)c(F)cc3F)cc1CC2	0.929005	0.224912	2.75365
P41145	COc1ccc2c3c1OC1C4(OC)CCC5(CC4COC)C(C2)N(CC2CC2)CCC315	0.928662	0.696988	6.17814
P41145	COc1ccc2c3c1OC1C4(OC)CCC5(CC4CNC(=O)C(N)Cc4ccccc4)C(C2)N(CC2CC2)CCC315	0.928577	0.490195	6.24226
P08173	CCCCCCCCCCCCCCN1CCC(OC(=O)Nc2ccccc2-c2ccccc2)CC1	0.928432	0.237588	2.24393
P08173	CCCCCCCCCCCN1CCC(OC(=O)Nc2ccccc2-c2ccccc2)CC1	0.928432	0.315357	2.14932
P08173	CCCCCCCCN1CCC(OC(=O)Nc2ccccc2-c2ccccc2)CC1	0.928432	0.44331	2.0568
P08173	CCCCCCCN1CCC(OC(=O)Nc2ccccc2-c2ccccc2)CC1	0.928432	0.504806	2.02647
P08173	CCCCCCCCCCN1CCC(OC(=O)Nc2ccccc2-c2ccccc2)CC1	0.928432	0.350072	2.11824
P41279	CNC1CC2OC(C)(C1OC)n1c3ccccc3c3c4c(c5c6ccccc6n2c5c31)C(=O)NC4	0.92824	0.405842	4.95366
P30542	CCNC(=O)C1OC(n2cnc3c(N)nc(N4CCNCC4)nc32)C(O)C1O	0.928062	0.377932	3.85893
P05129	CCCC(=O)OC1C(C)C2(O)C(CC=C(CO)CC3(O)C(=O)C(C)=CC32)C2C(C)(C)C12OC(=O)CCC	0.927899	0.34637	5.18564
P29274	O=C(CCc1ccccc1)Nc1nc(NC2CCCCC2)nc2nc(-c3ccco3)nn12	0.927785	0.453248	2.59769
P30542	CNc1ncc(C(=O)OCc2ccccc2)c2nc(-c3ccco3)nn12	0.927782	0.553595	2.48824
P30542	O=C(CCc1ccccc1)Nc1nc2nn(CCCc3ccccc3)cc2c2nc(-c3ccco3)nn12	0.927689	0.307357	2.71708
Q16584	CCNC1CC2OC(C)(C1OC)n1c3ccccc3c3c4c(c5c6ccccc6n2c5c31)C(=O)NC4	0.927387	0.391313	4.98413
P35368	COc1cc2nc(N3CCN(C(=O)c4cccnc4)C4CCCCC43)nc(N)c2cc1OC	0.927381	0.649347	3.32355
P16234	COc1cc2ncnc(Oc3ccc(NC(=O)Nc4ccc(Cl)c(C(F)(F)F)c4)cc3)c2cc1OC	0.927376	0.292856	2.38576
Q9UEE5	CCNC1CC2OC(C)(C1OC)n1c3ccccc3c3c4c(c5c6ccccc6n2c5c31)C(=O)NC4	0.927361	0.391313	4.98413
P08172	CCCN1C2CCC1CC(OC(=O)C(O)c1ccccc1)C2	0.927114	0.849733	3.97382
P30411	Cc1cc(C)c2cccc(OCc3c(Cl)ccc(S(=O)(=O)NC4(C(=O)N5CCN(C(=O)NC(C)(C)C)CC5)CCOCC4)c3Cl)c2n1	0.927111	0.344981	3.20247
P08173	COC1(C#CC(O)(c2ccccc2)c2cccnc2)CN2CCC1CC2	0.927047	0.865674	4.39851
P08173	COC1(C#CC(O)(c2cccnc2)c2ccccc2)CN2CCC1CC2	0.927047	0.865674	4.39851
Q07002	CCNC1CC2OC(C)(C1OC)n1c3ccccc3c3c4c(c5c6ccccc6n2c5c31)C(=O)NC4	0.927013	0.391313	4.98413
O94921	CNC1CC2OC(C)(C1OC)n1c3ccccc3c3c4c(c5c6ccccc6n2c5c31)C(=O)NC4	0.926872	0.405842	4.95366
P29274	Nc1nc2c(cnn2CCCN2CCN(c3cccc(F)c3)CC2)c2nc(-c3ccco3)nn12	0.926856	0.411404	2.75861
P29274	Cc1ccc(Cn2nnc3c(-c4ccco4)nc(N)nc32)cc1	0.926552	0.624209	2.38077
P10721	COc1cc2ncnc(Oc3ccc(NC(=O)Nc4ccc(Cl)c(C(F)(F)F)c4)cc3)c2cc1OC	0.925917	0.292856	2.38576
P41743	CCC(=O)OC1C(C)C2(O)C(C=C(CO)CC3(O)C(=O)C(C)=CC32)C2C(C)(C)C12OC(=O)CCC	0.925909	0.381765	5.10076
P05121	COCCOC(=O)c1cc(O)c(O)c(O)c1	0.925882	0.396613	2.15381
P08173	O=C(OC1C[N+]2(CCc3ccccc3)CCC1CC2)C1(C2=CC=CC2)CCCCC1	0.925848	0.478292	4.35958
P41145	CN1CCC23c4c5ccc(O)c4OC2c2[nH]c4c(c2CC3(O)C1C5)CC1(O)C2Cc3ccc(O)c5c3C1(CCN2CC1CC1)C4O5	0.92576	0.296336	6.86963
P25101	CCCOc1nc(-c2ccccc2)c(C2CC2)n(Cc2ccc(-c3ccccc3)cc2)c1=O	0.925703	0.325902	2.36832
P41145	CCC1CCC2(O)C3Cc4ccc(O)c5c4C2(CCN3CC2CC2)C1O5	0.925614	0.875226	5.3178
P34947	CCNC1CC2OC(C)(C1OC)n1c3ccccc3c3c4c(c5c6ccccc6n2c5c31)C(=O)NC4	0.925585	0.391313	4.98413
Q8IY84	COC(=O)C1(O)CC2OC1(C)n1c3ccccc3c3c4c(c5c6ccccc6n2c5c31)C(=O)NC4	0.92538	0.367167	4.79917
P30542	COc1ccc(Cn2cnc3c(-c4ccco4)nc(N)nc32)cc1	0.92531	0.621124	2.30452
P30556	CCCCN1CCC(NC(=O)c2nc3ccccc3n2Cc2cc(-c3ccccc3-c3nnn[nH]3)ccc2F)CC1	0.925264	0.264786	2.85183
P00746	NC(=O)c1nn(CC(=O)N2C(C(=O)Nc3cccc(Br)n3)CC3CC32)c2ccncc12	0.925181	0.524614	3.84657
P35368	COc1cc2nc(N3CCN(C(=O)c4cccc(Br)c4)C4CCCCC43)nc(N)c2cc1OC	0.925131	0.543028	3.30489
P29274	Nc1nc(-c2ccco2)c2cnn(Cc3ccc([N+](=O)[O-])cc3)c2n1	0.925125	0.448118	2.43533
O75530	CN1CCN(c2ccc(C3CN(C4CCc5cccc(F)c54)CC3N(C)C)cc2)CC1	0.925073	0.746483	3.5445
P29274	O=C(Nc1nc2nn(CCCc3ccccc3)cc2c2nc(-c3ccco3)nn12)C(F)(F)F	0.924936	0.417054	2.9192
P14416	COc1cc2c(cc1O)CCN(CCCc1ccccc1)CC2	0.924877	0.918008	1.93122
P10721	Nc1n[nH]c2cccc(-c3ccc(NC(=O)C4(C(=O)Nc5ccc(F)cc5)CC4)cc3)c12	0.924821	0.354169	2.43587
P30542	CC(C)CCn1cc2c(nc(NC(=O)Cc3ccc4ccccc4c3)n3nc(-c4ccco4)nc23)n1	0.924744	0.341105	2.87063
P29274	CCCCc1nc(N)c2ncn(C3OC(C(=O)NCC)C(O)C3O)c2n1	0.924744	0.536265	3.75238
P35626	CCOC(=O)C1(O)CC2OC1(C)n1c3ccccc3c3c4c(c5c6ccccc6n2c5c31)C(=O)NC4	0.924503	0.371247	4.80662
Q96BR1	CCOC(=O)C1(O)CC2OC1(C)n1c3ccccc3c3c4c(c5c6ccccc6n2c5c31)C(=O)NC4	0.924481	0.371247	4.80662
P08172	CCCCCCCCN1CCC(OC(=O)Nc2ccccc2-c2ccccc2)CC1	0.924456	0.44331	2.0568
P08172	CCCCCCCCCN1CCC(OC(=O)Nc2ccccc2-c2ccccc2)CC1	0.924456	0.392064	2.0874
P30542	CC(C)(C)OC(=O)N1CCC(NC(=O)Nc2nc3nn(C(C)C)cc3c3nc(-c4ccco4)nn23)CC1	0.92441	0.422143	3.10648
P30411	Cc1cc(OCc2ccnc(OCc3c(Cl)ccc(S(=O)(=O)NC4(C(=O)N5CCN(C(=O)C(N)CCCN(C)C)CC5)CCOCC4)c3Cl)c2)cc(C)n1	0.924187	0.229715	3.9417
Q9NRH2	COCC1(O)CC2OC1(C)n1c3ccccc3c3c4c(c5c6ccccc6n2c5c31)C(=O)NC4	0.924114	0.421452	4.87378
P36888	CC(C)(C)c1cc(NC(=O)Nc2ccc(-c3cn4c(n3)sc3nc(OCCOCCS(C)(=O)=O)ccc34)cc2)no1	0.924062	0.212197	3.15127
P11229	Cc1cccc(CC[N+]23CCC(CC2)C(OC(=O)C2(C4=CC=CC4)CCCCC2)C3)c1	0.92379	0.446938	4.43012
P11229	COC1(C#CC(O)(c2ccccc2)c2cccnc2)CN2CCC1CC2	0.923433	0.865674	4.39851
Q8N5S9	COC(=O)C1(O)CC2OC1(C)n1c3ccccc3c3c4c(c5c6ccccc6n2c5c31)C(=O)NC4	0.923224	0.367167	4.79917
P35372	O=C(OC12CCC(=O)C3Oc4c(O)ccc5c4C31CCN(CC1CC1)C2C5)c1cc2ccccc2[nH]1	0.923107	0.546555	5.29095
